# Supplementary material for: Aluminium cyclo­hexa­phosphate
Source: Acta Crystallogr Sect E Struct Rep Online. 2010 Feb 13;66(Pt 3):i17. doi: 10.1107/S1600536810005374 (PMC2983707; doi:10.1107/S1600536810005374)
Supplement: Supplementary file 1 [file e-66-00i17-sup1.cif]

##############################################################################
###                                                                        ###
###        Electronic paper (Acta Crystallographica Section E)             ###
###                                                                        ###
##############################################################################
#                                                                            #
# This CIF contains the data in a paper accepted for publication in Acta     #
# Crystallographica Section E. It conforms to the requirements of Notes      #
# for Authors for Section E, and has been peer reviewed under the auspices   #
# of the IUCr Commission on Journals.                                        #
#                                                                            #
# Full details of the Crystallographic Information File format               #
# are given in the paper "The Crystallographic Information File (CIF):       #
# a New Standard Archive File for Crystallography" by S. R. Hall, F. H.      #
# Allen and I. D. Brown [Acta Cryst. (1991), A47, 655-685].                  #
#                                                                            #
# The current version of the core CIF dictionary is obtainable from          #
# ftp://ftp.iucr.org/pub/cif_core.dic. The current version number is 2.4.    #
#                                                                            #
# Software is freely available for graphical display of the structure(s) in  #
# this CIF.  For information consult the CIF home page http://www.iucr.org/  #
# cif/home.html                                                              #
#                                                                            #
# This file may be used for bona fide research purposes within the           #
# scientific community so long as proper attribution is given to the journal # 
# article from which it was obtained.                                        #
#                                                                            #
##############################################################################
                                             
data_I
_audit_creation_method     SHELXL-97
_chemical_name_systematic
;
Aluminium hexacyclophosphate
;
_chemical_formula_moiety     'Al2 O18 P6'
_chemical_formula_sum     'Al2 O18 P6'
_chemical_formula_structural     'Al2 O18 P6'
_chemical_formula_iupac     'Al2 P6 O18'
_chemical_formula_weight     527.79
_symmetry_cell_setting     monoclinic
_symmetry_space_group_name_H-M     'P 21/c'
_symmetry_space_group_name_hall     '-P 2ybc'
loop_
    _symmetry_equiv_pos_as_xyz
    'x, y, z'
    '-x, y+1/2, -z+1/2'
    '-x, -y, -z'
    'x, -y-1/2, z-1/2'
_cell_length_a     6.0931(2)
_cell_length_b     15.0676(4)
_cell_length_c     8.2016(3)
_cell_angle_alpha     90.00
_cell_angle_beta     105.1660(10)
_cell_angle_gamma     90.00
_cell_volume     726.75(4)
_cell_formula_units_Z     2
_cell_measurement_reflns_used     2041
_cell_measurement_theta_min     3.46
_cell_measurement_theta_max     27.45
_cell_measurement_temperature     296(2)
_exptl_crystal_description     rhombic
_exptl_crystal_colour     colourless
_exptl_crystal_size_max     0.16
_exptl_crystal_size_mid     0.07
_exptl_crystal_size_min     0.06
_exptl_crystal_density_diffrn     2.412
_exptl_crystal_density_meas     .
_exptl_crystal_density_method     'not measured'
_exptl_crystal_F_000     520
_exptl_absorpt_coefficient_mu     0.964
_exptl_absorpt_correction_type     multi-scan
_exptl_absorpt_process_details     '(SADABS; Bruker, 2008)'
_exptl_absorpt_correction_T_min     0.8602
_exptl_absorpt_correction_T_max     0.9453
_diffrn_ambient_temperature     296(2)
_diffrn_radiation_type     MoK\a
_diffrn_radiation_wavelength     0.71073
_diffrn_radiation_source     'fine-focus sealed tube'
_diffrn_radiation_monochromator     graphite
_diffrn_measurement_device_type     'Bruker APEXII CCD'
_diffrn_measurement_method     '\f and \w scans'
_diffrn_detector_area_resol_mean     8.3333
_diffrn_reflns_number     6548
_diffrn_reflns_av_R_equivalents     0.0354
_diffrn_reflns_av_sigmaI/netI     0.0383
_diffrn_reflns_theta_min     2.70
_diffrn_reflns_theta_max     27.52
_diffrn_reflns_theta_full     27.52
_diffrn_measured_fraction_theta_max     0.996
_diffrn_measured_fraction_theta_full     0.996
_diffrn_reflns_limit_h_min     -7
_diffrn_reflns_limit_h_max     7
_diffrn_reflns_limit_k_min     -11
_diffrn_reflns_limit_k_max     19
_diffrn_reflns_limit_l_min     -10
_diffrn_reflns_limit_l_max     10
_refine_special_details
;
Refinement of <i>F</i>^2^ against ALL reflections. The weighted <i>R</i>-factor
wR and goodness of fit <i>S</i> are based on <i>F</i>^2^, conventional
<i>R</i>-factors <i>R</i> are based on <i>F</i>, with <i>F</i> set to zero for
negative <i>F</i>^2^. The threshold expression of <i>F</i>^2^ >
\s(<i>F</i>^2^) is used only for calculating <i>R</i>-factors(gt) etc. and is
not relevant to the choice of reflections for refinement. <i>R</i>-factors
based on <i>F</i>^2^ are statistically about twice as large as those based on
<i>F</i>, and <i>R</i>- factors based on ALL data will be even larger.
;
_reflns_number_total     1674
_reflns_number_gt     1398
_reflns_threshold_expression     I>2\s(I)
_refine_ls_structure_factor_coef     Fsqd
_refine_ls_matrix_type     full
_refine_ls_R_factor_all     0.0445
_refine_ls_R_factor_gt     0.0322
_refine_ls_wR_factor_gt     0.0983
_refine_ls_wR_factor_ref     0.1301
_refine_ls_goodness_of_fit_ref     1.161
_refine_ls_restrained_S_all     1.161
_refine_ls_number_reflns     1674
_refine_ls_number_parameters     118
_refine_ls_number_restraints     0
_refine_ls_hydrogen_treatment     .
_refine_ls_weighting_scheme     calc
_refine_ls_weighting_details
              'w=1/[\s^2^(Fo^2^)+(0.0787P)^2^+0.2264P] where P=(Fo^2^+2Fc^2^)/3'
_atom_sites_solution_hydrogens     .
_atom_sites_solution_primary     direct
_atom_sites_solution_secondary     difmap
_refine_ls_shift/su_max     0.000
_refine_ls_shift/su_mean     0.000
_refine_diff_density_max     0.564
_refine_diff_density_min     -0.713
_refine_ls_extinction_method     none
_refine_ls_extinction_coef     .
loop_
    _atom_type_symbol
    _atom_type_description
    _atom_type_scat_dispersion_real
    _atom_type_scat_dispersion_imag
    _atom_type_scat_source
    'O' 'O' 0.0106 0.0060
                         'International Tables Vol C Tables 4.2.6.8 and 6.1.1.4'
    'Al' 'Al' 0.0645 0.0514
                         'International Tables Vol C Tables 4.2.6.8 and 6.1.1.4'
    'P' 'P' 0.1023 0.0942
                         'International Tables Vol C Tables 4.2.6.8 and 6.1.1.4'
_computing_data_collection     'APEX2 (Bruker, 2008)'
_computing_cell_refinement     'SAINT (Bruker, 2008)'
_computing_data_reduction     'SAINT (Bruker, 2008)'
_computing_structure_solution     'SHELXS97 (Sheldrick, 2008)'
_computing_structure_refinement     'SHELXL97 (Sheldrick, 2008)'
_computing_molecular_graphics
;
CaRine (Boudias & Monceau, 1998) and ORTEP-3 (Farrugia, 1997)
;
_computing_publication_material     'SHELXTL (Sheldrick, 2008)'
loop_
    _atom_site_type_symbol
    _atom_site_label
    _atom_site_fract_x
    _atom_site_fract_y
    _atom_site_fract_z
    _atom_site_U_iso_or_equiv
    _atom_site_adp_type
    _atom_site_calc_flag
    _atom_site_refinement_flags
    _atom_site_occupancy
    _atom_site_disorder_assembly
    _atom_site_disorder_group
    P P1 0.70149(15) 0.33738(5) 0.01706(11) 0.0049(2) Uani d . 1 . .
    P P2 0.64525(14) 0.04431(5) 0.21869(11) 0.0050(2) Uani d . 1 . .
    P P3 0.08497(14) 0.11301(5) -0.20937(11) 0.0054(2) Uani d . 1 . .
    Al Al 0.61549(17) 0.13831(6) -0.12313(13) 0.0046(3) Uani d . 1 . .
    O O1 0.3051(4) 0.15855(15) -0.1454(3) 0.0082(5) Uani d . 1 . .
    O O2 -0.0766(4) 0.11484(16) -0.1026(3) 0.0090(5) Uani d . 1 . .
    O O3 0.6755(4) 0.25850(15) -0.0920(3) 0.0078(5) Uani d . 1 . .
    O O4 0.6653(4) 0.12162(15) 0.1117(3) 0.0076(5) Uani d . 1 . .
    O O5 0.5656(4) 0.34555(16) 0.1415(3) 0.0084(5) Uani d . 1 . .
    O O6 0.4448(4) -0.01495(15) 0.1608(3) 0.0073(5) Uani d . 1 . .
    O O7 0.6509(5) 0.42395(15) -0.0967(3) 0.0109(5) Uani d . 1 . .
    O O8 0.8737(4) -0.01227(15) 0.2539(3) 0.0110(5) Uani d . 1 . .
    O O9 0.9653(4) 0.34779(16) 0.1085(3) 0.0107(5) Uani d . 1 . .
loop_
    _atom_site_aniso_label
    _atom_site_aniso_U_11
    _atom_site_aniso_U_22
    _atom_site_aniso_U_33
    _atom_site_aniso_U_12
    _atom_site_aniso_U_13
    _atom_site_aniso_U_23
    P1 0.0052(5) 0.0050(4) 0.0042(5) -0.0007(3) 0.0008(3) 0.0001(3)
    P2 0.0060(5) 0.0041(4) 0.0050(5) -0.0003(3) 0.0014(3) -0.0009(3)
    P3 0.0036(5) 0.0058(4) 0.0069(5) 0.0007(3) 0.0015(3) 0.0002(3)
    Al 0.0034(5) 0.0055(5) 0.0052(5) -0.0006(4) 0.0015(4) -0.0003(3)
    O1 0.0045(12) 0.0065(12) 0.0136(13) -0.0012(9) 0.0025(10) -0.0021(9)
    O2 0.0050(12) 0.0127(12) 0.0094(13) -0.0002(9) 0.0024(10) 0.0014(10)
    O3 0.0110(13) 0.0045(11) 0.0077(12) -0.0028(9) 0.0020(10) -0.0015(9)
    O4 0.0119(13) 0.0059(11) 0.0053(12) -0.0022(9) 0.0025(10) -0.0007(9)
    O5 0.0066(13) 0.0132(12) 0.0057(12) 0.0000(9) 0.0020(10) 0.0003(9)
    O6 0.0060(12) 0.0063(12) 0.0098(12) 0.0002(9) 0.0025(10) -0.0012(9)
    O7 0.0221(15) 0.0059(12) 0.0053(12) 0.0033(9) 0.0045(11) 0.0022(9)
    O8 0.0061(12) 0.0073(12) 0.0175(14) -0.0004(9) -0.0007(10) -0.0038(9)
    O9 0.0052(13) 0.0186(13) 0.0084(13) -0.0021(10) 0.0019(10) -0.0062(10)
_geom_special_details
;
 All esds (except the esd in the dihedral angle between two l.s. planes)
 are estimated using the full covariance matrix.  The cell esds are taken
 into account individually in the estimation of esds in distances, angles
 and torsion angles; correlations between esds in cell parameters are only
 used when they are defined by crystal symmetry.  An approximate (isotropic)
 treatment of cell esds is used for estimating esds involving l.s. planes.
;
loop_
    _geom_bond_atom_site_label_1
    _geom_bond_atom_site_label_2
    _geom_bond_site_symmetry_2
    _geom_bond_distance
    _geom_bond_publ_flag
    P1 O3 . 1.471(2) y
    P1 O5 . 1.478(2) y
    P1 O7 . 1.587(2) y
    P1 O9 . 1.594(3) y
    P2 O4 . 1.482(2) y
    P2 O6 . 1.487(2) y
    P2 O7 4_566 1.579(2) y
    P2 O8 . 1.593(2) y
    P3 O1 . 1.476(2) y
    P3 O2 . 1.479(3) y
    P3 O9 4_465 1.594(2) y
    P3 O8 3_655 1.597(2) y
    Al O3 . 1.852(2) y
    Al O2 1_655 1.873(3) y
    Al O1 . 1.877(3) y
    Al O4 . 1.887(3) y
    Al O5 4_565 1.889(3) y
    Al O6 3_655 1.904(2) y
    O2 Al 1_455 1.873(3) ?
    O5 Al 4_566 1.889(3) ?
    O6 Al 3_655 1.904(2) ?
    O7 P2 4_565 1.579(2) ?
    O8 P3 3_655 1.597(2) ?
    O9 P3 4_666 1.594(3) ?
loop_
    _geom_angle_atom_site_label_1
    _geom_angle_atom_site_label_2
    _geom_angle_atom_site_label_3
    _geom_angle_site_symmetry_1
    _geom_angle_site_symmetry_3
    _geom_angle
    _geom_angle_publ_flag
    O3 P1 O5 . . 119.77(14) ?
    O3 P1 O7 . . 109.47(14) ?
    O5 P1 O7 . . 106.27(14) ?
    O3 P1 O9 . . 107.50(14) ?
    O5 P1 O9 . . 110.17(14) ?
    O7 P1 O9 . . 102.27(14) ?
    O4 P2 O6 . . 118.09(14) ?
    O4 P2 O7 . 4_566 110.17(13) ?
    O6 P2 O7 . 4_566 107.36(14) ?
    O4 P2 O8 . . 108.93(14) ?
    O6 P2 O8 . . 110.01(13) ?
    O7 P2 O8 4_566 . 100.91(14) ?
    O1 P3 O2 . . 117.68(15) ?
    O1 P3 O9 . 4_465 108.14(14) ?
    O2 P3 O9 . 4_465 109.62(14) ?
    O1 P3 O8 . 3_655 109.89(14) ?
    O2 P3 O8 . 3_655 108.82(14) ?
    O9 P3 O8 4_465 3_655 101.47(14) ?
    O3 Al O2 . 1_655 90.88(11) ?
    O3 Al O1 . . 90.69(11) ?
    O2 Al O1 1_655 . 178.43(11) ?
    O3 Al O4 . . 90.93(11) ?
    O2 Al O4 1_655 . 89.61(11) ?
    O1 Al O4 . . 90.56(12) ?
    O3 Al O5 . 4_565 89.33(11) ?
    O2 Al O5 1_655 4_565 90.32(11) ?
    O1 Al O5 . 4_565 89.50(11) ?
    O4 Al O5 . 4_565 179.74(12) ?
    O3 Al O6 . 3_655 178.54(12) ?
    O2 Al O6 1_655 3_655 88.66(11) ?
    O1 Al O6 . 3_655 89.77(11) ?
    O4 Al O6 . 3_655 90.46(11) ?
    O5 Al O6 4_565 3_655 89.29(11) ?
    P3 O1 Al . . 139.30(16) ?
    P3 O2 Al . 1_455 139.15(17) ?
    P1 O3 Al . . 149.33(16) ?
    P2 O4 Al . . 133.84(15) ?
    P1 O5 Al . 4_566 138.32(16) ?
    P2 O6 Al . 3_655 138.20(15) ?
    P2 O7 P1 4_565 . 139.91(16) y
    P2 O8 P3 . 3_655 130.56(16) y
    P1 O9 P3 . 4_666 129.42(16) y
data_global
_journal_date_recd_electronic     2010-01-27
_journal_date_accepted     2010-02-09
_journal_name_full     'Acta Crystallographica, Section E'
_journal_year     2010
_journal_volume     66
_journal_issue      3
_journal_page_first     i17
_journal_page_last     i17
_journal_paper_category     QI
_journal_coeditor_code     WM2303
_publ_contact_author_name     'D. Avignant'
_publ_contact_author_address
;
Laboratoire des Mat\'eriaux Inorganiques
UMR CNRS 6002
Universit\'e Blaise Pascal
24 Avenue des Landais
63177 Aubi\`ere
France
;
_publ_contact_author_email     'Daniel.avignant@univ-bpclermont.fr'
_publ_contact_author_fax     '(33) 4 73 40 71 08'
_publ_contact_author_phone     '(33) 4 73 40 71 02'
_publ_section_title
;
Aluminium cyclohexaphosphate, Al~2~P~6~O~18~
;
loop_
    _publ_author_name
    _publ_author_footnote
    _publ_author_address
    'Oudahmane, Abdelghani' .
;
Laboratoire de Chimie du Solide Min\'eral
D\'epartement de Chimie
Facult\'e des Sciences Semlalia
Universit\'e Cadi Ayyad
Marrakech
Morocco
;
    'Mbarek, A\"icha ' .
;
Laboratoire de Chimie Industrielle
D\'epartement de G\'enie des Mat\'eriaux
Ecole Nationale d'Ing\'enieurs de Sfax
Universit\'e de Sfax
BP W 3038
Sfax
Tunisia
;
    'El-Ghozzi, Malika' .
;
Laboratoire des Mat\'eriaux Inorganiques
UMR CNRS 6002
Universit\'e Blaise Pascal
24 Avenue des Landais
63177 Aubi\`ere
France
;
    'Avignant, Daniel' .
;
Laboratoire des Mat\'eriaux Inorganiques
UMR CNRS 6002
Universit\'e Blaise Pascal
24 Avenue des Landais
63177 Aubi\`ere
France
;
