# Supplementary material for: Aluminium cyclo­hexa­phosphate
Source: Acta Crystallogr Sect E Struct Rep Online. 2010 Feb 13;66(Pt 3):i17. doi: 10.1107/S1600536810005374 (PMC2983707; doi:10.1107/S1600536810005374)
Supplement: Supplementary file 2 [file e-66-00i17-Isup2.hkl]

# 
# h,k,l, Fc-squared, Fo-squared, sigma(Fo-squared) and status flag 
# 
data_I
_shelx_title ' ' 
_shelx_refln_list_code          4 
_shelx_F_calc_maximum      136.10 
_exptl_crystal_F_000       520.00 
_reflns_d_resolution_high  0.7690 
 
loop_ 
 _symmetry_equiv_pos_as_xyz 
 'x, y, z' 
 '-x, y+1/2, -z+1/2' 
 '-x, -y, -z' 
 'x, -y-1/2, z-1/2' 
 
_cell_length_a     6.0931 
_cell_length_b    15.0676 
_cell_length_c     8.2016 
_cell_angle_alpha  90.000 
_cell_angle_beta  105.166 
_cell_angle_gamma  90.000 
 
_shelx_F_squared_multiplier     1.000 
 
loop_ 
 _refln_index_h 
 _refln_index_k 
 _refln_index_l 
 _refln_F_squared_calc 
 _refln_F_squared_meas 
 _refln_F_squared_sigma 
 _refln_observed_status 
   2   0   0        7.69        8.59      4.13 o 
   3   0   0    18524.14    19169.03    181.22 o 
   4   0   0     7627.71     7894.17     95.79 o 
   5   0   0     2696.32     2604.50     53.97 o 
   6   0   0        5.79       -9.49     15.53 o 
   7   0   0      402.96      519.59     67.33 o 
   2   1   0    13083.94    13502.82     98.96 o 
   3   1   0      643.06      758.62     12.77 o 
   4   1   0      527.50      572.76     13.54 o 
   5   1   0      296.21      339.91     15.62 o 
   6   1   0      105.31      117.20     17.78 o 
   7   1   0      296.74      265.51     30.43 o 
   0   2   0     1733.56        1.60      2.07 o 
   1   2   0       17.63       15.06      2.09 o 
   2   2   0      996.79     1137.99     15.66 o 
   3   2   0      666.13      792.03     20.33 o 
   4   2   0     1793.79     1841.45     34.52 o 
   5   2   0       88.83       94.61     10.71 o 
   6   2   0        0.15        0.64     12.59 o 
   7   2   0      555.04      495.25     46.54 o 
   1   3   0     2417.02     2517.85     19.78 o 
   2   3   0     8223.76     8305.99     63.88 o 
   3   3   0      536.73      609.58     13.32 o 
   4   3   0       25.26       21.07      6.92 o 
   5   3   0      844.71      894.32     23.72 o 
   6   3   0      973.18      964.16     44.64 o 
   7   3   0       35.87       -2.86     25.22 o 
   0   4   0    18293.96    18299.70    231.61 o 
   1   4   0      900.30      949.90      9.85 o 
   2   4   0      354.59      383.64      8.18 o 
   3   4   0     3568.52     4002.90     42.37 o 
   4   4   0      289.98      300.97     13.85 o 
   5   4   0      408.13      411.38     23.84 o 
   6   4   0     1282.28     1170.33    101.58 o 
   7   4   0      234.87      233.22     35.20 o 
   1   5   0        1.63        6.99      2.53 o 
   2   5   0      193.11      261.76      7.87 o 
   3   5   0      216.18      260.61     10.12 o 
   4   5   0      304.23      307.23     11.34 o 
   5   5   0      985.45      890.64     32.74 o 
   6   5   0       56.90       69.50     30.43 o 
   7   5   0       44.75       43.26     35.73 o 
   0   6   0     6390.08     6664.52     97.69 o 
   1   6   0     1029.07      998.04     11.40 o 
   2   6   0        1.32       11.10      4.14 o 
   3   6   0       20.04        6.93      5.04 o 
   4   6   0      343.02      347.60     18.81 o 
   5   6   0        6.22       15.42     13.33 o 
   6   6   0        0.03       -1.96     16.78 o 
   7   6   0     2254.35     1981.68    127.59 o 
   1   7   0      360.46      256.71      6.34 o 
   2   7   0       60.33       59.64      5.40 o 
   3   7   0      720.86      698.43     14.89 o 
   4   7   0      241.21      273.18     19.44 o 
   5   7   0      201.34      197.39     25.51 o 
   6   7   0        6.70       -0.94     18.19 o 
   7   7   0        0.98       -7.53     19.95 o 
   0   8   0     7489.74     7462.72    201.99 o 
   1   8   0      752.47      730.91     10.60 o 
   2   8   0     1433.77     1470.15     20.51 o 
   3   8   0       81.31       93.99      7.33 o 
   4   8   0      964.41      908.38     21.30 o 
   5   8   0      185.45      182.86     25.24 o 
   6   8   0     1139.04     1212.71    101.29 o 
   1   9   0     2215.76     2067.88     29.81 o 
   2   9   0     4788.64     4773.52     46.97 o 
   3   9   0     1241.52     1276.78     20.77 o 
   4   9   0       10.78        5.13      7.96 o 
   5   9   0       40.87       38.99     21.79 o 
   6   9   0      471.07      481.05     40.95 o 
   0  10   0     5133.99     5102.08    161.16 o 
   1  10   0     5124.84     5063.09     68.48 o 
   2  10   0     1347.87     1323.03     19.55 o 
   3  10   0     5889.42     5803.03     55.85 o 
   4  10   0       90.84      105.00     11.51 o 
   5  10   0      254.46      243.46     27.71 o 
   6  10   0     1214.25     1286.94     62.52 o 
   1  11   0     1965.00     1924.39     63.52 o 
   2  11   0       84.87       99.17      8.61 o 
   3  11   0      388.03      429.77     15.43 o 
   4  11   0     1211.07     1169.09     32.06 o 
   5  11   0       27.95       20.39     16.53 o 
   6  11   0      165.92      204.99     37.79 o 
   0  12   0        0.62        9.23     22.38 o 
   1  12   0      107.97      144.63     23.49 o 
   2  12   0      692.09      658.58     18.08 o 
   3  12   0       15.08       13.91      7.07 o 
   4  12   0     2042.69     2019.57     47.20 o 
   5  12   0      474.89      447.53     42.89 o 
   6  12   0      138.60      199.92     40.63 o 
   1  13   0      207.00      216.03     26.69 o 
   2  13   0       39.46       56.20     16.43 o 
   3  13   0     1116.63     1138.66     25.25 o 
   4  13   0        1.00       -6.97      8.56 o 
   5  13   0      640.38      627.90     40.17 o 
   0  14   0      235.02      216.91     41.22 o 
   1  14   0      696.86      679.16     43.35 o 
   2  14   0       45.73       50.09      8.13 o 
   3  14   0      108.52      108.54      8.61 o 
   4  14   0       22.85       31.50     10.51 o 
   5  14   0     1326.70     1256.72     54.19 o 
   1  15   0       18.36        2.95     18.94 o 
   2  15   0      195.07      243.62     30.86 o 
   3  15   0      607.52      574.69     25.08 o 
   4  15   0      126.04      129.97     14.33 o 
   0  16   0      115.81       78.32     36.12 o 
   1  16   0      187.40      207.33     31.01 o 
   2  16   0      140.56      153.05     34.94 o 
   3  16   0      189.94      183.08     15.26 o 
   4  16   0      371.61      408.83     18.46 o 
   1  17   0      118.49      109.01     27.89 o 
   2  17   0        4.28       27.89     22.04 o 
   3  17   0      272.89      264.53     43.87 o 
   0  18   0     1039.95     1149.30     93.63 o 
   1  18   0      693.21      710.91    106.29 o 
   2  18   0       47.11       33.91     24.70 o 
   3  18   0       57.58       66.94     39.26 o 
   1  19   0      268.70      277.88     40.31 o 
  -7   1   1      235.99      319.20     31.47 o 
  -6   1   1      229.54      259.20     19.84 o 
  -5   1   1     3059.57     3025.62     46.99 o 
  -4   1   1     7569.46     7668.10     81.91 o 
  -3   1   1      152.93      133.55      6.13 o 
  -2   1   1       66.41       58.53      4.60 o 
  -1   1   1     7011.46     6708.22    197.04 o 
   0   1   1      715.98        0.06      0.73 o 
   1   1   1     4563.99     4811.35     63.03 o 
   2   1   1      792.01      783.17     14.83 o 
   3   1   1        8.92       -3.89      5.02 o 
   4   1   1      783.95      829.87     22.19 o 
   5   1   1     1307.62     1230.91     39.33 o 
   6   1   1       91.25       95.61     17.39 o 
   7   1   1      607.32      486.81     65.95 o 
  -7   2   1      699.93      650.42     50.03 o 
  -6   2   1     7758.73     7674.75    110.82 o 
  -5   2   1       11.24       18.44      8.66 o 
  -4   2   1      506.07      535.00     16.24 o 
  -3   2   1     1630.78     1719.19     22.07 o 
  -2   2   1     2632.06     2664.64     26.69 o 
  -1   2   1     8945.37     8823.68     71.68 o 
   0   2   1    12565.19     4409.55    106.00 o 
   1   2   1      285.12      290.92      8.63 o 
   2   2   1     3628.18     4129.26     39.61 o 
   3   2   1      471.27      477.23     18.86 o 
   4   2   1     1648.45     1702.24     30.59 o 
   5   2   1     1257.66     1202.58     39.01 o 
   6   2   1      143.04      133.69     22.29 o 
   7   2   1      582.03      555.98     49.06 o 
  -7   3   1     1623.90     1434.37     86.47 o 
  -6   3   1      310.19      317.68     23.99 o 
  -5   3   1       79.61       80.27      9.14 o 
  -4   3   1     2293.20     2375.73     34.52 o 
  -3   3   1      961.26     1109.95     18.57 o 
  -2   3   1      376.67      350.27      7.68 o 
  -1   3   1     1819.72     1765.34     15.88 o 
   0   3   1     1011.74      988.83     10.59 o 
   1   3   1      341.87      307.29      7.06 o 
   2   3   1      279.69      155.86      7.24 o 
   3   3   1     1487.38     1628.04     26.90 o 
   4   3   1      736.04      680.68     43.31 o 
   5   3   1     1930.65     1962.40     57.98 o 
   6   3   1     1193.29     1147.26     49.52 o 
   7   3   1      335.36      361.03     59.97 o 
  -7   4   1      113.85      115.33     43.68 o 
  -6   4   1        0.90       10.40     12.44 o 
  -5   4   1      760.28      751.93     24.88 o 
  -4   4   1       56.81       46.83      6.91 o 
  -3   4   1     2060.98     2266.98     28.88 o 
  -2   4   1     1339.27     1374.03     16.21 o 
  -1   4   1      209.69      201.10      4.96 o 
   0   4   1     5276.10     5341.48     40.45 o 
   1   4   1     9801.50    10217.44     75.40 o 
   2   4   1       15.72       20.28      5.01 o 
   3   4   1     4648.60     4934.43     66.74 o 
   4   4   1     2137.46     2212.22     39.83 o 
   5   4   1        4.41        8.61      7.64 o 
   6   4   1     2226.53     2291.34     86.19 o 
   7   4   1      839.93      773.08     61.34 o 
  -7   5   1       64.84       72.85     26.50 o 
  -6   5   1        1.94        3.02     16.99 o 
  -5   5   1     1793.16     1710.37     44.90 o 
  -4   5   1      398.33      432.53     14.31 o 
  -3   5   1        4.76        8.44      4.26 o 
  -2   5   1        0.82        9.15      3.52 o 
  -1   5   1      262.82      309.75      6.15 o 
   0   5   1     2057.36     2120.64     17.38 o 
   1   5   1      629.85      686.25     10.33 o 
   2   5   1       77.25      119.99      6.79 o 
   3   5   1     1399.06     1419.59     36.05 o 
   4   5   1        3.47       -2.27      6.57 o 
   5   5   1       35.33       46.69      9.41 o 
   6   5   1      148.91      180.27     29.67 o 
   7   5   1        3.29       18.66     22.74 o 
  -7   6   1      952.45      966.49    111.10 o 
  -6   6   1      922.90      917.07     52.58 o 
  -5   6   1      149.94      156.84     16.98 o 
  -4   6   1     2703.15     2698.69     39.55 o 
  -3   6   1     1520.57     1655.31     24.47 o 
  -2   6   1     1365.53     1441.91     17.14 o 
  -1   6   1      200.91      207.38      5.10 o 
   0   6   1    10281.41    10359.22     76.58 o 
   1   6   1      392.31      442.92     10.56 o 
   2   6   1       19.06       20.14      5.13 o 
   3   6   1     3075.02     3226.88     41.24 o 
   4   6   1     1921.86     1967.14     37.78 o 
   5   6   1      409.12      439.12     35.73 o 
   6   6   1        0.44        9.01     18.53 o 
   7   6   1     2291.69     2133.84    157.72 o 
  -7   7   1      344.00      282.38     58.10 o 
  -6   7   1      541.07      469.35     39.62 o 
  -5   7   1      274.07      223.28     61.24 o 
  -4   7   1     2702.34     2609.19     41.91 o 
  -3   7   1     1989.08     2081.87     39.55 o 
  -2   7   1     4441.06     4599.14     42.03 o 
  -1   7   1      139.10      168.96      9.20 o 
   0   7   1      785.80      882.10     14.87 o 
   1   7   1     2564.08     2702.70     28.28 o 
   2   7   1     3602.85     3629.54     41.18 o 
   3   7   1      426.27      473.60     14.82 o 
   4   7   1      387.65      398.82     16.15 o 
   5   7   1      169.16      188.16     27.33 o 
   6   7   1      706.21      804.73     52.80 o 
  -7   8   1     3342.09     3257.32    151.93 o 
  -6   8   1      776.45      787.63     49.11 o 
  -5   8   1     1043.77     1073.35     50.35 o 
  -4   8   1     1985.42     1985.93     33.41 o 
  -3   8   1      789.23      733.00     16.03 o 
  -2   8   1       72.83       76.54      5.47 o 
  -1   8   1       74.91       88.62      7.11 o 
   0   8   1     1165.57     1371.91     22.10 o 
   1   8   1     2601.24     2690.69     28.32 o 
   2   8   1        7.97        5.95      5.04 o 
   3   8   1      533.33      528.86     15.71 o 
   4   8   1      221.07      243.03     15.01 o 
   5   8   1       68.85       57.72     20.46 o 
   6   8   1      893.34      859.68    119.94 o 
  -6   9   1       31.52       15.40     19.47 o 
  -5   9   1     2270.41     2334.04     75.78 o 
  -4   9   1       27.11       30.22      9.25 o 
  -3   9   1        4.62       -1.58      5.25 o 
  -2   9   1     2679.59     2622.04     29.42 o 
  -1   9   1        3.42        3.34      5.14 o 
   0   9   1     4591.95     4693.49     56.11 o 
   1   9   1       28.78       37.97      4.40 o 
   2   9   1     3005.10     3048.61     36.60 o 
   3   9   1     1821.82     1808.52     29.30 o 
   4   9   1      214.52      230.54     14.89 o 
   5   9   1       12.21        6.14     24.14 o 
   6   9   1      508.88      584.87     74.10 o 
  -6  10   1      666.49      586.55     43.30 o 
  -5  10   1        0.48       -6.05     14.74 o 
  -4  10   1     1723.75     1718.65     36.74 o 
  -3  10   1      793.09      761.04     16.70 o 
  -2  10   1     5677.22     5532.23     56.13 o 
  -1  10   1      786.69      759.45     17.44 o 
   0  10   1     1077.59     1131.18     22.68 o 
   1  10   1     5645.59     5512.50     58.60 o 
   2  10   1      207.98      219.16      9.55 o 
   3  10   1      191.86      186.53     12.59 o 
   4  10   1        0.11       -3.80      8.83 o 
   5  10   1      157.60      148.31     25.13 o 
   6  10   1     1264.07     1223.12     63.13 o 
  -6  11   1        0.12       11.61     17.63 o 
  -5  11   1      449.79      479.94     44.85 o 
  -4  11   1     1380.25     1302.86     31.68 o 
  -3  11   1     1074.84     1119.28     23.40 o 
  -2  11   1      148.85      126.31     10.48 o 
  -1  11   1      929.57      930.24     22.51 o 
   0  11   1      779.06      825.88     48.58 o 
   1  11   1      129.56      135.58      9.48 o 
   2  11   1     1279.46     1263.22     24.68 o 
   3  11   1      129.41      119.64     11.20 o 
   4  11   1       41.53       47.07     13.22 o 
   5  11   1       75.78      140.60     45.64 o 
   6  11   1       18.97        5.85     28.46 o 
  -6  12   1       29.48       12.07     19.70 o 
  -5  12   1     1450.23     1429.71     57.57 o 
  -4  12   1      807.03      835.96     28.07 o 
  -3  12   1       44.63       37.17      7.24 o 
  -2  12   1      214.25      217.41     20.65 o 
  -1  12   1      132.67      137.87     11.11 o 
   0  12   1      457.49      445.09     80.19 o 
   1  12   1     1907.64     1810.06     66.25 o 
   2  12   1       13.18       13.12      6.01 o 
   3  12   1      391.34      377.23     18.31 o 
   4  12   1        4.22       -4.45     10.30 o 
   5  12   1      332.59      376.01     44.17 o 
  -5  13   1      616.13      599.56     42.01 o 
  -4  13   1      373.88      359.36     18.99 o 
  -3  13   1       46.30       36.26      6.66 o 
  -2  13   1       26.21       24.21     10.67 o 
  -1  13   1      635.43      660.90     41.31 o 
   0  13   1     3466.04     3281.05    123.47 o 
   1  13   1      722.62      763.48     45.56 o 
   2  13   1      386.29      408.48     13.16 o 
   3  13   1     4758.22     4724.47     64.61 o 
   4  13   1       81.90      107.98     15.87 o 
   5  13   1      440.53      470.77     54.18 o 
  -5  14   1       71.71       48.91     20.91 o 
  -4  14   1     1119.57     1073.97     30.01 o 
  -3  14   1       21.88        2.06     10.48 o 
  -2  14   1     1990.07     1936.77     57.40 o 
  -1  14   1      578.46      504.47     50.15 o 
   0  14   1      911.91      813.84     59.38 o 
   1  14   1     5435.65     5042.60    187.07 o 
   2  14   1      807.24      811.99     18.14 o 
   3  14   1      364.61      344.69     14.94 o 
   4  14   1     1466.56     1460.12     44.47 o 
   5  14   1      114.16       89.14     22.05 o 
  -5  15   1      237.25      231.04     25.37 o 
  -4  15   1       74.38       70.12     10.10 o 
  -3  15   1     1316.40     1300.73     59.33 o 
  -2  15   1     1174.29     1210.25     27.43 o 
  -1  15   1        0.05        1.02     17.35 o 
   0  15   1     1155.24     1229.25     59.54 o 
   1  15   1     1473.90     1389.37     89.31 o 
   2  15   1       25.46       63.40     29.64 o 
   3  15   1       38.64       33.72      7.55 o 
   4  15   1      123.62      133.92     19.48 o 
  -4  16   1      561.37      557.58     39.94 o 
  -3  16   1      291.79      281.68     18.90 o 
  -2  16   1       44.87       32.78     31.41 o 
  -1  16   1     3831.45     3700.42    112.73 o 
   0  16   1      616.72      647.40     64.88 o 
   1  16   1      617.38      669.76     65.56 o 
   2  16   1      518.80      502.32     58.50 o 
   3  16   1      298.27      296.69     32.83 o 
   4  16   1      276.83      298.54     24.15 o 
  -3  17   1      781.23      721.42     25.72 o 
  -2  17   1       80.66       21.59     28.46 o 
  -1  17   1       26.67       29.44     33.37 o 
   0  17   1       39.55       24.93     33.17 o 
   1  17   1     1143.86     1169.32     86.96 o 
   2  17   1      175.37      197.28     44.95 o 
   3  17   1      464.14      358.24     53.98 o 
  -3  18   1       19.04       25.13     35.92 o 
  -2  18   1       62.35       26.70     35.53 o 
  -1  18   1      106.02      127.00     44.56 o 
   0  18   1      251.44      282.86     54.77 o 
   1  18   1       64.46       96.18     38.08 o 
   2  18   1        1.12       -3.34     30.23 o 
  -1  19   1       21.44       27.09     37.49 o 
   0  19   1      134.09       68.90     40.83 o 
   1  19   1      475.74      446.57     66.15 o 
  -7   0   2      223.84      293.59     58.10 o 
  -6   0   2     1454.81     1518.44    111.79 o 
  -5   0   2      404.44      447.74     27.98 o 
  -4   0   2      478.50      475.35     36.26 o 
  -3   0   2     3208.09     3541.79     47.87 o 
  -2   0   2     5543.47     5374.01     71.35 o 
  -1   0   2     1141.95     1073.00     26.64 o 
   0   0   2     2734.72     2742.22     39.06 o 
   1   0   2      215.54      211.88     11.10 o 
   2   0   2      459.65      530.91     18.96 o 
   3   0   2       42.74       77.71     12.50 o 
   4   0   2     6957.03     6932.31    150.04 o 
   5   0   2       52.80       45.22     19.55 o 
   6   0   2        0.32      -14.83     17.28 o 
  -7   1   2      576.84      592.60     30.70 o 
  -6   1   2      158.56      126.69     16.32 o 
  -5   1   2      467.01      439.34     21.58 o 
  -4   1   2     8218.10     8234.25     78.89 o 
  -3   1   2      561.68      629.40     11.40 o 
  -2   1   2      851.26     1000.90     19.98 o 
  -1   1   2     5632.42     5659.77     57.62 o 
   0   1   2     2384.38     2435.54     26.99 o 
   1   1   2     2711.26     2815.49     32.67 o 
   2   1   2      224.68      297.02     12.24 o 
   3   1   2      340.87      344.76     20.33 o 
   4   1   2      246.11      264.91     17.40 o 
   5   1   2        0.58       11.48     11.95 o 
   6   1   2     1091.31     1125.08     43.64 o 
   7   1   2      109.70        9.81     33.57 o 
  -7   2   2      139.06      166.47     28.45 o 
  -6   2   2      859.48      872.64     40.98 o 
  -5   2   2     2246.14     2345.23     47.52 o 
  -4   2   2      163.86      181.90     10.27 o 
  -3   2   2      131.91       93.97      6.87 o 
  -2   2   2      330.52      298.78      8.81 o 
  -1   2   2      225.15      212.23      7.58 o 
   0   2   2    10445.94    10675.09     93.24 o 
   1   2   2      166.76      162.20      7.58 o 
   2   2   2      134.82      156.05      8.18 o 
   3   2   2     1129.86     1146.93     25.84 o 
   4   2   2     1683.73     1796.84     46.85 o 
   5   2   2       32.66       27.83     12.96 o 
   6   2   2        3.58        8.42     18.59 o 
   7   2   2       13.94       23.36     35.14 o 
  -7   3   2        1.15       18.65     20.17 o 
  -6   3   2      395.85      379.64     25.80 o 
  -5   3   2      636.10      612.60     28.16 o 
  -4   3   2     1245.39     1220.01     24.00 o 
  -3   3   2     1352.39     1461.15     20.54 o 
  -2   3   2      890.07      863.51     14.73 o 
  -1   3   2      431.36      462.10     10.00 o 
   0   3   2      589.94      554.82     10.87 o 
   1   3   2      584.73      681.85     13.71 o 
   2   3   2     6306.03     6792.75     84.76 o 
   3   3   2       68.25       86.26     10.58 o 
   4   3   2        1.59        0.51      8.27 o 
   5   3   2      538.33      506.92     28.13 o 
   6   3   2     1533.85     1515.52    157.53 o 
   7   3   2      419.68      401.85     45.27 o 
  -7   4   2      269.20      240.08     34.10 o 
  -6   4   2     4327.64     4154.54     81.96 o 
  -5   4   2      418.04      424.34     16.93 o 
  -4   4   2      700.13      753.64     20.83 o 
  -3   4   2      434.24      401.73     11.21 o 
  -2   4   2      117.36       49.62      4.87 o 
  -1   4   2     4601.00     4940.53     42.22 o 
   0   4   2     1480.21     1609.99     18.74 o 
   1   4   2       80.16      164.00      7.32 o 
   2   4   2      780.17      808.54     45.54 o 
   3   4   2       69.23       71.95      9.15 o 
   4   4   2      339.37      326.06     18.32 o 
   5   4   2      568.33      567.78     44.68 o 
   6   4   2       81.37       51.95     22.82 o 
  -7   5   2      974.95     1042.19     62.14 o 
  -6   5   2      136.03      136.03     21.24 o 
  -5   5   2      360.12      407.17     17.98 o 
  -4   5   2     7049.30     7075.89     76.45 o 
  -3   5   2       12.30        8.23      4.71 o 
  -2   5   2      590.17      578.44     11.87 o 
  -1   5   2     3071.89     2779.82     25.50 o 
   0   5   2      310.40      474.39      8.59 o 
   1   5   2     4111.81     4226.43     44.83 o 
   2   5   2     2292.81     2499.73     36.20 o 
   3   5   2       29.63       16.20      8.37 o 
   4   5   2      153.31      150.81     13.34 o 
   5   5   2        3.04       13.97     17.35 o 
   6   5   2      216.68      157.16     30.21 o 
  -7   6   2      554.28      503.78     45.58 o 
  -6   6   2       52.37       83.69     22.81 o 
  -5   6   2      551.78      578.55     21.04 o 
  -4   6   2      458.84      467.40     17.13 o 
  -3   6   2     1854.82     1790.39     26.44 o 
  -2   6   2        9.51       24.54      4.46 o 
  -1   6   2     1277.84     1419.20     17.81 o 
   0   6   2       79.32       39.71      4.20 o 
   1   6   2     2088.92     2377.11     27.38 o 
   2   6   2     1240.31     1322.32     24.72 o 
   3   6   2      162.81      191.16     12.57 o 
   4   6   2     2016.98     1820.54     36.93 o 
   5   6   2      443.95      495.12     27.37 o 
   6   6   2      187.18      216.47     33.27 o 
  -7   7   2       85.20      100.51     27.57 o 
  -6   7   2     1991.19     2077.42     77.95 o 
  -5   7   2        0.61       -4.01     10.24 o 
  -4   7   2     1420.02     1422.81     27.10 o 
  -3   7   2     1218.53     1205.70     20.38 o 
  -2   7   2      456.68      506.78     12.71 o 
  -1   7   2       36.43       49.07      4.12 o 
   0   7   2     3259.06     3451.40     35.83 o 
   1   7   2     1578.45     1680.88     23.48 o 
   2   7   2      165.07      159.98      9.26 o 
   3   7   2     4765.87     4797.23     57.11 o 
   4   7   2       64.31       69.73     14.50 o 
   5   7   2      273.20      262.80     31.51 o 
   6   7   2      281.14      307.19     37.80 o 
  -7   8   2      275.90      227.97     55.45 o 
  -6   8   2     1056.46     1177.80     58.55 o 
  -5   8   2      541.66      469.26     28.24 o 
  -4   8   2      122.08      139.47     10.98 o 
  -3   8   2     1599.77     1646.16     23.05 o 
  -2   8   2     1567.24     1606.65     21.55 o 
  -1   8   2      198.00      231.26     11.30 o 
   0   8   2      545.06      568.84     12.62 o 
   1   8   2     2174.28     2109.72     27.21 o 
   2   8   2      288.63      320.21     14.68 o 
   3   8   2       43.02       44.84      8.13 o 
   4   8   2      123.06       87.58     15.09 o 
   5   8   2      758.90      723.36     46.15 o 
   6   8   2      223.61      241.50     34.90 o 
  -7   9   2        7.06      -18.49     18.49 o 
  -6   9   2        6.30       20.69     18.49 o 
  -5   9   2        0.39       15.84     12.68 o 
  -4   9   2      566.55      566.94     21.36 o 
  -3   9   2       35.98       43.24      6.67 o 
  -2   9   2      777.47      765.49     16.34 o 
  -1   9   2      528.27      532.79     17.62 o 
   0   9   2      179.83      171.42     10.85 o 
   1   9   2      263.01      266.64      9.29 o 
   2   9   2      539.33      521.72     14.77 o 
   3   9   2       45.00       39.70      9.69 o 
   4   9   2       21.05       22.20     12.67 o 
   5   9   2      162.56      155.32     34.74 o 
   6   9   2      658.64      656.05     49.73 o 
  -6  10   2       41.35       50.14     25.22 o 
  -5  10   2     2629.13     2526.77     80.94 o 
  -4  10   2       97.49      100.05     11.63 o 
  -3  10   2      111.04      105.28      9.19 o 
  -2  10   2        1.36        4.45      4.62 o 
  -1  10   2      595.66      549.02     18.25 o 
   0  10   2      611.97      590.71     18.22 o 
   1  10   2     1264.55     1295.45     21.53 o 
   2  10   2        4.46       10.41      6.12 o 
   3  10   2      115.04      140.30     12.16 o 
   4  10   2      170.05      190.79     19.39 o 
   5  10   2      262.77      310.14     33.63 o 
   6  10   2      712.49      710.03     62.03 o 
  -6  11   2     2371.47     2198.21     84.80 o 
  -5  11   2       68.71       71.48     16.65 o 
  -4  11   2      285.70      301.65     18.29 o 
  -3  11   2     5175.69     4987.19     65.74 o 
  -2  11   2       68.57       66.23     10.40 o 
  -1  11   2     2313.53     2276.30     47.91 o 
   0  11   2      206.92      224.57     14.35 o 
   1  11   2      186.82      187.08     11.40 o 
   2  11   2     9463.27     8962.45    103.95 o 
   3  11   2      296.80      339.71     16.86 o 
   4  11   2        1.39       20.93     12.47 o 
   5  11   2       35.19       25.33     22.28 o 
  -6  12   2      139.29      161.01     45.25 o 
  -5  12   2     1897.35     1805.55     70.04 o 
  -4  12   2       13.19        7.02      9.26 o 
  -3  12   2     2257.64     2276.27     36.78 o 
  -2  12   2     1015.20      933.44     56.43 o 
  -1  12   2       41.25       37.52      9.78 o 
   0  12   2     3377.89     3288.03     59.35 o 
   1  12   2      506.30      488.93     20.76 o 
   2  12   2      217.16      214.36     11.92 o 
   3  12   2     1872.18     1863.00     37.42 o 
   4  12   2      563.80      560.69     29.50 o 
   5  12   2       26.20       51.82     21.72 o 
  -5  13   2       22.12       35.46     15.00 o 
  -4  13   2      238.35      247.26     29.26 o 
  -3  13   2        0.50        1.59     10.74 o 
  -2  13   2       55.28       80.35     12.34 o 
  -1  13   2      886.04      778.85     33.53 o 
   0  13   2       18.76       14.62      7.86 o 
   1  13   2     1382.69     1404.37     46.10 o 
   2  13   2       78.38       88.41      8.82 o 
   3  13   2        5.47        8.74      8.41 o 
   4  13   2     1191.04     1172.63     45.15 o 
   5  13   2      806.55      833.91     48.76 o 
  -5  14   2      467.47      448.55     28.74 o 
  -4  14   2      371.88      378.11     17.36 o 
  -3  14   2     1234.94     1194.74     39.33 o 
  -2  14   2      286.25      293.75     18.55 o 
  -1  14   2      711.95      747.08     23.41 o 
   0  14   2      677.30      632.96     19.28 o 
   1  14   2      263.71      287.17     14.98 o 
   2  14   2     1010.80     1004.65     21.33 o 
   3  14   2       22.88       23.36      8.76 o 
   4  14   2      387.46      378.59     25.82 o 
  -5  15   2     1813.72     1788.15     91.59 o 
  -4  15   2      259.27      288.22     32.13 o 
  -3  15   2      923.83      895.60     50.73 o 
  -2  15   2      174.63      190.58     15.25 o 
  -1  15   2     3168.05     2929.96     67.87 o 
   0  15   2       27.44       21.40     26.50 o 
   1  15   2      540.73      545.89     59.87 o 
   2  15   2     2194.91     2146.99     46.39 o 
   3  15   2        0.61       -6.27      7.73 o 
   4  15   2       79.50       98.53     20.33 o 
  -4  16   2        0.97      -16.19     16.19 o 
  -3  16   2        6.20        1.13     11.18 o 
  -2  16   2       67.63       69.34     26.38 o 
  -1  16   2       62.77       83.62     37.69 o 
   0  16   2      207.31      219.85     44.76 o 
   1  16   2      656.94      653.46     67.13 o 
   2  16   2      432.52      381.60     53.78 o 
   3  16   2       43.80       50.56      8.90 o 
  -3  17   2        8.89        6.55     10.97 o 
  -2  17   2      214.01      250.67     50.45 o 
  -1  17   2      867.11      806.97     80.48 o 
   0  17   2     1159.98     1126.53     90.49 o 
   1  17   2     1057.52     1162.85     88.92 o 
   2  17   2       52.00      131.32     41.61 o 
   3  17   2      878.44      930.17     37.71 o 
  -3  18   2       81.77       87.02     11.97 o 
  -2  18   2       80.58      125.43     45.93 o 
  -1  18   2     2107.10     2148.64    129.75 o 
   0  18   2       77.37       91.47     41.03 o 
   1  18   2      275.15      303.27     56.14 o 
   2  18   2     1907.35     1974.13    120.33 o 
  -1  19   2      355.10      550.61     75.57 o 
   0  19   2       62.95       60.07     41.42 o 
  -7   1   3       24.07        9.43     17.52 o 
  -6   1   3      310.75      363.82     25.53 o 
  -5   1   3      636.23      647.57     27.43 o 
  -4   1   3     2470.03     2412.43     36.71 o 
  -3   1   3      919.57     1078.71     32.38 o 
  -2   1   3     1809.11     2157.42     26.97 o 
  -1   1   3     6697.60     6648.88     90.88 o 
   0   1   3    10970.02    11262.19    101.75 o 
   1   1   3      417.29      400.85     13.42 o 
   2   1   3      104.18      148.37      9.22 o 
   3   1   3     8772.61     9101.88    103.73 o 
   4   1   3       34.20       41.00     13.27 o 
   5   1   3      586.73      547.52     31.10 o 
   6   1   3       50.93       77.77     26.12 o 
  -7   2   3       81.89       75.59     18.90 o 
  -6   2   3       75.55      114.56     37.51 o 
  -5   2   3        9.54        1.20      7.40 o 
  -4   2   3       94.93      125.68      8.82 o 
  -3   2   3        8.31        7.80      5.01 o 
  -2   2   3     1595.34     1259.74     23.81 o 
  -1   2   3      168.18      198.84      8.76 o 
   0   2   3     1652.74     1691.20     23.68 o 
   1   2   3     1999.69     1797.27     24.78 o 
   2   2   3     4169.37     4350.19     52.00 o 
   3   2   3     1890.07     2084.57     35.60 o 
   4   2   3       52.03       74.77     17.88 o 
   5   2   3     2567.31     2532.74     62.39 o 
   6   2   3        0.33        6.93     20.24 o 
  -7   3   3      206.75      203.73     41.55 o 
  -6   3   3      165.90      180.32     22.92 o 
  -5   3   3     6954.54     6862.68     84.11 o 
  -4   3   3      226.03      233.63     12.18 o 
  -3   3   3      308.95      335.06     15.98 o 
  -2   3   3     5676.99     6152.80     62.40 o 
  -1   3   3      388.86      511.03     11.22 o 
   0   3   3     1779.14     1707.90     22.27 o 
   1   3   3      120.05      125.11      8.63 o 
   2   3   3     1917.29     2044.31     37.54 o 
   3   3   3     4065.59     4281.02     59.96 o 
   4   3   3        1.94       -3.13     10.69 o 
   5   3   3       20.20       34.55     14.14 o 
   6   3   3       60.61       17.24     29.44 o 
  -7   4   3      103.10      113.83     23.49 o 
  -6   4   3      598.68      648.76     37.47 o 
  -5   4   3       36.06       49.82      9.31 o 
  -4   4   3      647.71      672.72     20.42 o 
  -3   4   3      287.32      302.54     11.91 o 
  -2   4   3      391.77      379.17     11.55 o 
  -1   4   3      133.17      114.00      8.65 o 
   0   4   3     1308.25     1533.53     24.02 o 
   1   4   3       48.13       49.42      6.67 o 
   2   4   3       37.21       36.48      8.49 o 
   3   4   3      366.72      400.92     18.60 o 
   4   4   3       80.41       97.91     15.27 o 
   5   4   3      125.28      172.41     29.41 o 
   6   4   3        3.06      -16.75     16.75 o 
  -7   5   3      100.12       57.87     19.82 o 
  -6   5   3      828.60      817.49     35.83 o 
  -5   5   3      968.23      977.20     33.97 o 
  -4   5   3     1347.77     1366.51     27.55 o 
  -3   5   3      673.52      692.14     15.44 o 
  -2   5   3      279.89      311.44     11.42 o 
  -1   5   3     2717.86     2958.33     39.96 o 
   0   5   3       72.23       73.17      7.30 o 
   1   5   3      686.50      733.25     18.97 o 
   2   5   3     2055.03     2130.80     57.24 o 
   3   5   3      415.71      447.08     20.26 o 
   4   5   3       61.32       54.59     15.89 o 
   5   5   3      381.53      332.29     35.22 o 
   6   5   3       52.61       40.36     25.05 o 
  -7   6   3      347.37      322.35     42.50 o 
  -6   6   3       10.97       15.29     11.75 o 
  -5   6   3       45.99       49.12     13.01 o 
  -4   6   3       12.06       13.49      6.22 o 
  -3   6   3     1174.33     1211.47     22.06 o 
  -2   6   3        2.22       -0.26      4.37 o 
  -1   6   3        1.48        0.05      4.23 o 
   0   6   3        0.14        3.72      4.44 o 
   1   6   3      207.14      243.26     10.88 o 
   2   6   3      672.05      684.07     19.38 o 
   3   6   3       67.90       39.93     11.12 o 
   4   6   3      390.16      432.75     43.68 o 
   5   6   3      583.97      577.29     44.28 o 
   6   6   3      171.77      111.12     29.60 o 
  -7   7   3      260.71      241.10     44.66 o 
  -6   7   3       50.74       42.78     14.20 o 
  -5   7   3      525.19      550.72     29.81 o 
  -4   7   3      322.44      305.71     12.17 o 
  -3   7   3      155.76      166.88      9.64 o 
  -2   7   3      461.69      479.05     12.32 o 
  -1   7   3     4324.55     4580.26     48.21 o 
   0   7   3     3097.46     3161.63     36.80 o 
   1   7   3      133.45      130.17      8.76 o 
   2   7   3      538.94      605.23     17.08 o 
   3   7   3     3600.04     3505.24     57.66 o 
   4   7   3       11.47      -17.18     17.18 o 
   5   7   3      162.91      153.71     27.14 o 
   6   7   3        2.83        7.82     21.35 o 
  -7   8   3      444.41      435.25     43.00 o 
  -6   8   3       32.86       28.10     12.96 o 
  -5   8   3      218.54      232.44     18.87 o 
  -4   8   3        0.69       -6.31      6.31 o 
  -3   8   3     4406.66     4418.22     48.15 o 
  -2   8   3      908.40      866.52     17.17 o 
  -1   8   3       61.04       40.07      5.45 o 
   0   8   3     7058.89     7292.07     70.86 o 
   1   8   3     4728.53     4776.91     49.04 o 
   2   8   3      413.98      385.21     14.20 o 
   3   8   3     1805.30     1883.27     43.54 o 
   4   8   3     1849.74     1881.47     54.00 o 
   5   8   3      127.03      122.62     34.84 o 
   6   8   3      108.42       89.28     28.51 o 
  -7   9   3       27.62       -6.53     23.75 o 
  -6   9   3      526.77      525.69     40.71 o 
  -5   9   3       68.05       68.93     13.93 o 
  -4   9   3      149.55      159.66     15.81 o 
  -3   9   3     4257.43     4232.26     50.27 o 
  -2   9   3       40.39       46.95      6.82 o 
  -1   9   3     1357.49     1392.33     22.59 o 
   0   9   3        1.04       -4.99      4.99 o 
   1   9   3      304.11      286.85     11.10 o 
   2   9   3    12925.00    12891.53    122.52 o 
   3   9   3      118.28      113.76     12.80 o 
   4   9   3       52.55       68.70     16.04 o 
   5   9   3      971.45     1044.65     57.03 o 
  -6  10   3      378.98      383.44     29.74 o 
  -5  10   3      399.23      375.95     35.38 o 
  -4  10   3     1198.66     1234.52     49.84 o 
  -3  10   3      829.61      814.70     28.58 o 
  -2  10   3      663.16      657.18     15.88 o 
  -1  10   3      356.74      371.23     26.12 o 
   0  10   3       60.58       64.82      6.49 o 
   1  10   3      651.84      662.02     21.10 o 
   2  10   3     1227.33     1259.61     29.22 o 
   3  10   3       86.88       91.04     13.54 o 
   4  10   3      207.35      221.09     21.68 o 
   5  10   3     1233.73     1222.53     61.41 o 
  -6  11   3      615.55      607.16     54.92 o 
  -5  11   3     1038.47     1019.91     40.99 o 
  -4  11   3     1053.85     1056.24     35.18 o 
  -3  11   3        2.56       -1.79      6.65 o 
  -2  11   3     1186.10     1121.10     36.38 o 
  -1  11   3     1317.29     1339.51     32.06 o 
   0  11   3      385.11      354.96     28.80 o 
   1  11   3        7.99       -2.13      6.25 o 
   2  11   3     1737.20     1792.30     35.77 o 
   3  11   3     1754.93     1740.08     42.16 o 
   4  11   3      676.53      677.01     33.60 o 
   5  11   3        0.27        5.97     19.36 o 
  -6  12   3        0.58      -13.85     13.85 o 
  -5  12   3      129.39      134.56     19.79 o 
  -4  12   3        1.23       -3.09      8.66 o 
  -3  12   3      169.26      190.51     11.15 o 
  -2  12   3      249.15      282.35     19.95 o 
  -1  12   3      308.16      306.33     36.67 o 
   0  12   3     1660.24     1558.00     41.09 o 
   1  12   3       14.66       12.25      7.88 o 
   2  12   3       60.85       49.07      9.26 o 
   3  12   3        0.95       -2.80      9.30 o 
   4  12   3     1071.76     1083.07     42.43 o 
   5  12   3      102.30       95.87     25.04 o 
  -5  13   3      336.48      319.23     25.94 o 
  -4  13   3     2792.85     2694.88     56.48 o 
  -3  13   3      564.42      585.56     31.47 o 
  -2  13   3      914.42      967.58     38.58 o 
  -1  13   3       26.74       19.27     10.12 o 
   0  13   3      308.41      315.73     18.96 o 
   1  13   3     1411.85     1402.27     54.19 o 
   2  13   3      636.94      642.22     24.30 o 
   3  13   3      261.93      285.06     22.02 o 
   4  13   3       18.93       23.26     14.80 o 
  -5  14   3       32.19       28.43     14.33 o 
  -4  14   3      982.30     1005.09     31.82 o 
  -3  14   3      192.66      218.75     27.88 o 
  -2  14   3      356.09      350.62     21.78 o 
  -1  14   3      156.32      205.67     16.69 o 
   0  14   3       36.75        2.86      9.19 o 
   1  14   3       51.16       38.42     11.48 o 
   2  14   3      147.89      170.74     11.51 o 
   3  14   3       52.72       43.84     13.56 o 
   4  14   3      223.85      214.17     26.77 o 
  -5  15   3     1093.13     1105.14     93.83 o 
  -4  15   3       39.70       26.52     20.07 o 
  -3  15   3      362.99      361.55     32.38 o 
  -2  15   3      514.08      548.38     26.08 o 
  -1  15   3        7.04        4.24      9.16 o 
   0  15   3      386.95      418.82     20.61 o 
   1  15   3      151.50      166.94     15.48 o 
   2  15   3      484.71      446.23     14.66 o 
   3  15   3      227.09      209.35     19.46 o 
  -4  16   3       90.58       76.32     23.52 o 
  -3  16   3      397.39      436.78     35.17 o 
  -2  16   3      869.11      836.32     31.07 o 
  -1  16   3        6.56       12.20      9.34 o 
   0  16   3        6.12        5.12      8.58 o 
   1  16   3      175.93      190.88     15.03 o 
   2  16   3        0.36       -6.08     10.50 o 
   3  16   3      938.47      915.79     28.04 o 
  -3  17   3      111.22      136.69     23.45 o 
  -2  17   3      435.74      405.11     21.36 o 
  -1  17   3      292.56      288.78     19.96 o 
   0  17   3      254.75      256.16     52.61 o 
   1  17   3      137.95      153.66     15.45 o 
   2  17   3     1252.88     1205.70     86.49 o 
  -2  18   3      161.37      158.05     58.99 o 
  -1  18   3       15.75      -25.52     27.68 o 
   0  18   3     2193.39     1958.62    124.25 o 
   1  18   3      329.56      428.90     65.37 o 
  -7   0   4      137.74      204.93     49.47 o 
  -6   0   4      711.47      697.68     46.57 o 
  -5   0   4     4808.90     4912.12     78.44 o 
  -4   0   4     2456.24     2462.57    103.88 o 
  -3   0   4      125.88      104.07     14.26 o 
  -2   0   4     2092.35     2341.42     43.31 o 
  -1   0   4    10296.15    11049.61    158.17 o 
   0   0   4     3311.47     3970.97     70.90 o 
   1   0   4       12.31        9.62      7.76 o 
   2   0   4      949.35      973.53     35.47 o 
   3   0   4     3126.58     3257.32     92.02 o 
   4   0   4      788.75      850.80     49.25 o 
   5   0   4      617.23      706.23     50.71 o 
  -7   1   4      437.74      496.40     46.63 o 
  -6   1   4     2440.91     2511.64     61.57 o 
  -5   1   4      747.71      744.32     19.56 o 
  -4   1   4      395.24      429.03     20.65 o 
  -3   1   4     5796.71     6209.15     68.61 o 
  -2   1   4       32.36       49.89      6.61 o 
  -1   1   4       69.45       54.97      6.08 o 
   0   1   4      139.52      133.89      7.81 o 
   1   1   4     1750.00     1940.42     30.45 o 
   2   1   4        1.68       -5.98      6.73 o 
   3   1   4     3819.14     3823.43     64.16 o 
   4   1   4        7.27       -4.88     10.70 o 
   5   1   4      202.05      234.81     24.79 o 
   6   1   4      345.99      476.80     67.13 o 
  -7   2   4      398.45      395.98     34.78 o 
  -6   2   4      781.97      714.39     38.84 o 
  -5   2   4      194.51      221.90     14.40 o 
  -4   2   4      116.18      137.67     11.54 o 
  -3   2   4      263.97      279.84     12.43 o 
  -2   2   4       14.79       19.08      5.74 o 
  -1   2   4      313.63      328.26     15.36 o 
   0   2   4     1589.73     1676.92     26.33 o 
   1   2   4       21.48       16.15      6.22 o 
   2   2   4       31.06       28.72      8.59 o 
   3   2   4       77.67       86.60     11.87 o 
   4   2   4     2057.03     2002.40     52.86 o 
   5   2   4      363.64      372.06     31.94 o 
   6   2   4       34.90       24.77     25.80 o 
  -7   3   4      337.69      335.17     99.62 o 
  -6   3   4      643.56      606.89     36.04 o 
  -5   3   4     1447.17     1462.42     42.14 o 
  -4   3   4        1.68        8.51      7.22 o 
  -3   3   4     3162.90     3316.96     51.80 o 
  -2   3   4       38.83       38.22      6.98 o 
  -1   3   4        5.08       -2.56      4.13 o 
   0   3   4       99.18      113.25      8.74 o 
   1   3   4     1902.54     2068.46     37.62 o 
   2   3   4      492.35      540.11     19.00 o 
   3   3   4      732.14      722.08     24.11 o 
   4   3   4      120.31      126.58     20.29 o 
   5   3   4       41.89       58.75     24.77 o 
   6   3   4      112.48      141.65     34.32 o 
  -7   4   4       15.96       55.01     25.40 o 
  -6   4   4      216.13      217.41     18.82 o 
  -5   4   4       18.63       18.46     10.15 o 
  -4   4   4     1453.06     1406.64     30.25 o 
  -3   4   4      333.83      321.48     13.10 o 
  -2   4   4      596.84      564.50     16.43 o 
  -1   4   4      238.89      212.07     11.34 o 
   0   4   4     4134.92     4644.32     56.14 o 
   1   4   4      219.89      217.91     12.92 o 
   2   4   4     2355.85     2358.51     40.13 o 
   3   4   4     3330.14     3426.43     61.54 o 
   4   4   4     1504.75     1426.06     67.06 o 
   5   4   4     2906.46     2973.04    102.00 o 
   6   4   4        1.28      -12.08     22.12 o 
  -7   5   4       64.11       67.97     26.43 o 
  -6   5   4     1493.47     1510.84     49.10 o 
  -5   5   4      393.97      393.16     22.24 o 
  -4   5   4        2.32       -5.91      5.91 o 
  -3   5   4      283.64      319.38     13.10 o 
  -2   5   4      243.50      275.93     12.11 o 
  -1   5   4       47.52       45.33      6.90 o 
   0   5   4     4392.49     4389.54     58.48 o 
   1   5   4       29.05       38.78      9.32 o 
   2   5   4     1692.78     1715.61     36.75 o 
   3   5   4    11840.74    11719.14    120.68 o 
   4   5   4     1271.50     1221.82     58.84 o 
   5   5   4      656.38      599.86     47.68 o 
   6   5   4     4256.29     3934.15    129.80 o 
  -7   6   4       10.18       13.34     17.83 o 
  -6   6   4      712.27      721.72     35.20 o 
  -5   6   4     1659.44     1664.50     44.04 o 
  -4   6   4      715.72      732.95     21.19 o 
  -3   6   4        6.68        4.03      6.50 o 
  -2   6   4     1762.49     1807.89     30.34 o 
  -1   6   4      637.09      647.87     21.72 o 
   0   6   4        5.07        1.32      4.28 o 
   1   6   4     1611.78     1619.44     32.18 o 
   2   6   4     2419.71     2402.27     40.63 o 
   3   6   4      563.26      581.10     26.65 o 
   4   6   4      624.16      613.59     43.44 o 
   5   6   4      916.55      841.97     78.91 o 
  -7   7   4     1300.30     1365.72     56.58 o 
  -6   7   4      130.34      125.25     20.21 o 
  -5   7   4      532.95      492.98     31.02 o 
  -4   7   4     9657.24     9482.38    107.29 o 
  -3   7   4       20.94       20.97      6.89 o 
  -2   7   4     2734.54     2822.02     40.22 o 
  -1   7   4     3036.93     3150.75     39.46 o 
   0   7   4      181.84      181.74     10.21 o 
   1   7   4     6277.87     6421.20     74.58 o 
   2   7   4      413.67      439.72     19.25 o 
   3   7   4       31.06       22.11     21.20 o 
   4   7   4      870.26      930.55     51.63 o 
   5   7   4      378.65      341.64     37.91 o 
  -7   8   4        8.95        8.21     17.12 o 
  -6   8   4      426.08      409.90     29.61 o 
  -5   8   4       15.11       11.68     13.13 o 
  -4   8   4     1304.27     1281.33     39.39 o 
  -3   8   4     1199.95     1110.94     35.52 o 
  -2   8   4     2222.08     2177.91     31.61 o 
  -1   8   4     2324.22     2334.42     32.28 o 
   0   8   4     2369.12     2451.10     34.04 o 
   1   8   4     1709.71     1666.48     30.16 o 
   2   8   4      621.74      622.29     25.17 o 
   3   8   4     2212.73     2342.10     74.94 o 
   4   8   4       27.72       20.26     18.14 o 
   5   8   4      668.84      701.54     50.24 o 
  -6   9   4      212.11      251.28     21.78 o 
  -5   9   4      136.74      132.70     19.27 o 
  -4   9   4      725.40      726.67     27.30 o 
  -3   9   4     1938.09     1912.31     35.49 o 
  -2   9   4      171.18      157.24     12.32 o 
  -1   9   4       95.40       89.26      7.67 o 
   0   9   4        0.37        3.05      5.77 o 
   1   9   4      350.97      334.46     13.41 o 
   2   9   4        1.64       -3.51      8.42 o 
   3   9   4      691.15      651.71     37.53 o 
   4   9   4       18.70       31.63     14.85 o 
   5   9   4       19.55       -5.20     19.60 o 
  -6  10   4      567.72      601.41     30.37 o 
  -5  10   4     1448.08     1449.00     41.51 o 
  -4  10   4        8.68        2.28      9.57 o 
  -3  10   4       47.47       55.77      9.76 o 
  -2  10   4     5018.25     4976.42     60.74 o 
  -1  10   4        1.05       13.40      6.44 o 
   0  10   4      322.93      333.96     13.28 o 
   1  10   4      498.40      444.76     24.95 o 
   2  10   4      299.46      316.21     17.22 o 
   3  10   4      212.10      178.51     20.23 o 
   4  10   4      437.31      387.63     28.87 o 
   5  10   4       66.35       52.44     42.50 o 
  -6  11   4      284.65      245.07     26.34 o 
  -5  11   4       65.68       69.68     14.26 o 
  -4  11   4     3243.43     3110.98     59.24 o 
  -3  11   4       13.88       20.73     10.12 o 
  -2  11   4       27.44       24.24      7.16 o 
  -1  11   4     1280.31     1171.30     30.72 o 
   0  11   4      469.14      415.45     13.39 o 
   1  11   4     1323.88     1278.85     28.99 o 
   2  11   4      867.78      874.48     29.13 o 
   3  11   4       94.50      120.56     18.25 o 
   4  11   4      332.16      341.58     32.72 o 
  -6  12   4       65.82       68.90     19.14 o 
  -5  12   4      132.75      118.82     35.61 o 
  -4  12   4      101.63      114.32     13.24 o 
  -3  12   4      434.54      442.14     23.29 o 
  -2  12   4      416.75      384.77     15.29 o 
  -1  12   4      236.50      293.39     20.92 o 
   0  12   4        1.24       -0.94      5.75 o 
   1  12   4      436.02      502.62     18.10 o 
   2  12   4      151.27      182.29     21.84 o 
   3  12   4      249.68      242.32     23.06 o 
   4  12   4      473.73      540.36     33.39 o 
  -5  13   4       42.30       54.89     16.53 o 
  -4  13   4       28.99       10.16     14.36 o 
  -3  13   4        0.99        3.80      7.93 o 
  -2  13   4      720.95      734.36     32.39 o 
  -1  13   4       35.20       24.20     11.95 o 
   0  13   4      394.80      408.42     24.11 o 
   1  13   4      583.73      562.90     18.13 o 
   2  13   4      599.22      626.84     33.04 o 
   3  13   4      160.33      158.65     19.83 o 
   4  13   4      125.80       83.27     21.94 o 
  -5  14   4      200.36      200.86     21.56 o 
  -4  14   4        6.84        6.82      7.89 o 
  -3  14   4     2366.27     2333.98     78.76 o 
  -2  14   4      246.29      267.39     29.80 o 
  -1  14   4       18.65       26.71     11.83 o 
   0  14   4     2051.35     2004.90     52.58 o 
   1  14   4     1317.32     1367.46     31.57 o 
   2  14   4       13.31       15.68      9.40 o 
   3  14   4        4.81       15.70     19.99 o 
  -4  15   4     1085.18     1042.78     84.90 o 
  -3  15   4        9.98       28.84     18.88 o 
  -2  15   4      151.55      160.35     24.15 o 
  -1  15   4      550.69      534.76     27.27 o 
   0  15   4       66.17       55.31     13.40 o 
   1  15   4      407.16      415.22     35.14 o 
   2  15   4      877.47      834.22     25.63 o 
   3  15   4     1055.42     1004.08     39.73 o 
  -4  16   4      359.84      396.05     64.29 o 
  -3  16   4      398.58      383.69     35.05 o 
  -2  16   4      926.23      981.84     49.05 o 
  -1  16   4      508.74      545.21     39.53 o 
   0  16   4      231.62      264.23     20.32 o 
   1  16   4       63.35       69.72     19.02 o 
   2  16   4      139.44      143.48     24.04 o 
  -3  17   4       16.03        1.40     17.41 o 
  -2  17   4     3316.13     3356.07    146.24 o 
  -1  17   4     4259.56     4405.91    127.98 o 
   0  17   4       30.36       22.14     21.00 o 
   1  17   4     1181.20     1215.45     52.04 o 
  -1  18   4      107.71      131.76     15.01 o 
   0  18   4     1601.01     1643.74     41.32 o 
  -7   1   5      238.23      212.59     35.05 o 
  -6   1   5      136.21      181.33     23.43 o 
  -5   1   5       28.32       24.65      8.83 o 
  -4   1   5        0.80       -8.63      8.63 o 
  -3   1   5     2633.25     2708.70     50.30 o 
  -2   1   5     1143.27     1087.51     22.93 o 
  -1   1   5      392.92      416.74     18.01 o 
   0   1   5      661.73      753.11     23.23 o 
   1   1   5     1061.89     1103.20     28.46 o 
   2   1   5       81.95      104.93     13.11 o 
   3   1   5     2653.22     2581.38     65.14 o 
   4   1   5      827.40      850.60     46.21 o 
   5   1   5       31.62       35.60     24.34 o 
  -7   2   5      378.26      430.43     43.83 o 
  -6   2   5      239.71      246.03     26.08 o 
  -5   2   5      397.54      390.02     22.26 o 
  -4   2   5     3359.80     3260.16     56.63 o 
  -3   2   5      166.78      172.50     12.45 o 
  -2   2   5        0.19        6.75      6.29 o 
  -1   2   5     6712.20     6829.44     73.38 o 
   0   2   5      984.94     1065.23     26.46 o 
   1   2   5       38.83       55.65     10.80 o 
   2   2   5      580.94      628.16     27.10 o 
   3   2   5      968.67      970.47     35.85 o 
   4   2   5      308.10      369.32     26.37 o 
   5   2   5     1196.00     1246.77     67.52 o 
  -7   3   5      323.78      315.55     38.82 o 
  -6   3   5     2691.13     2660.65     75.13 o 
  -5   3   5       88.35       94.30     15.91 o 
  -4   3   5     2674.51     2620.78     44.48 o 
  -3   3   5     5224.23     5414.40     84.47 o 
  -2   3   5     1286.18     1296.84     40.03 o 
  -1   3   5     9018.41     9410.32    111.90 o 
   0   3   5     2761.08     3011.73     49.23 o 
   1   3   5      630.69      589.66     19.88 o 
   2   3   5     1994.61     2082.78     39.90 o 
   3   3   5      393.26      453.67     27.68 o 
   4   3   5       24.35       -6.59     13.53 o 
   5   3   5      279.66      225.50     34.88 o 
  -7   4   5        9.60      -19.36     19.36 o 
  -6   4   5      177.78      217.89     19.48 o 
  -5   4   5     1715.03     1636.51     46.04 o 
  -4   4   5      209.80      213.35     14.42 o 
  -3   4   5       12.30        6.66      6.12 o 
  -2   4   5     5757.72     5898.21     71.23 o 
  -1   4   5     1155.00     1157.51     25.05 o 
   0   4   5        0.23       -2.96      5.08 o 
   1   4   5     2423.23     2392.52     44.73 o 
   2   4   5     1672.54     1708.74     38.11 o 
   3   4   5      478.52      476.51     35.53 o 
   4   4   5      193.51      239.56     32.43 o 
   5   4   5      469.57      463.52     77.83 o 
  -7   5   5       26.62        9.25     60.46 o 
  -6   5   5      515.02      491.85     30.64 o 
  -5   5   5      756.96      753.96     30.45 o 
  -4   5   5      321.64      340.88     15.55 o 
  -3   5   5       14.83       22.95      7.79 o 
  -2   5   5        1.32        1.55      6.68 o 
  -1   5   5      550.38      590.86     18.22 o 
   0   5   5       51.69       46.31      8.23 o 
   1   5   5      514.61      500.65     18.62 o 
   2   5   5        4.42        1.54      7.71 o 
   3   5   5      105.88      142.03     20.21 o 
   4   5   5      219.26      225.35     31.82 o 
   5   5   5      335.27      348.95     41.08 o 
  -7   6   5      812.42      781.32     55.44 o 
  -6   6   5      786.64      748.38     37.25 o 
  -5   6   5     1607.12     1524.38     43.61 o 
  -4   6   5     1946.06     1894.38     45.88 o 
  -3   6   5     4201.77     4201.37     53.85 o 
  -2   6   5     1208.27     1256.65     26.67 o 
  -1   6   5     4711.24     4562.79     58.57 o 
   0   6   5       54.85       53.59      8.62 o 
   1   6   5     4074.08     4129.00     57.66 o 
   2   6   5      468.35      457.42     23.37 o 
   3   6   5     1231.71     1264.59     57.37 o 
   4   6   5     1336.95     1185.64     59.96 o 
   5   6   5       71.02       42.17     24.87 o 
  -7   7   5      575.59      591.20     58.10 o 
  -6   7   5      601.36      640.07     35.88 o 
  -5   7   5       45.19       34.05     14.78 o 
  -4   7   5     4532.21     4346.16     74.93 o 
  -3   7   5     8045.10     7927.57     85.41 o 
  -2   7   5     1149.41     1120.40     30.94 o 
  -1   7   5     1915.83     1933.31     35.84 o 
   0   7   5     2500.54     2431.67     42.35 o 
   1   7   5     1708.89     1685.09     37.93 o 
   2   7   5     1168.86     1086.05     62.84 o 
   3   7   5        5.27       -5.25     15.73 o 
   4   7   5        7.95      -10.60     17.58 o 
   5   7   5      148.15      174.12     33.10 o 
  -6   8   5      173.45      198.50     23.63 o 
  -5   8   5      811.07      819.11     37.98 o 
  -4   8   5      145.34      138.62     17.26 o 
  -3   8   5     2611.64     2601.97     47.05 o 
  -2   8   5     2609.91     2600.49     40.79 o 
  -1   8   5     1230.51     1163.24     25.01 o 
   0   8   5     1316.60     1242.99     26.58 o 
   1   8   5      364.94      387.03     20.38 o 
   2   8   5      151.54      129.12     20.30 o 
   3   8   5      483.20      492.56     62.91 o 
   4   8   5      307.44      308.92     53.49 o 
   5   8   5       41.36       62.54     26.24 o 
  -6   9   5       22.39        7.41     15.17 o 
  -5   9   5     2204.20     2080.37     60.46 o 
  -4   9   5        9.81       -6.93      9.83 o 
  -3   9   5       21.64        8.71      9.42 o 
  -2   9   5      645.20      623.90     19.98 o 
  -1   9   5        1.77        4.36      7.30 o 
   0   9   5       59.53       64.57     11.15 o 
   1   9   5     1046.66     1065.85     31.79 o 
   2   9   5       22.66        9.90     14.00 o 
   3   9   5      192.36      200.59     36.51 o 
   4   9   5      666.00      591.98     52.78 o 
  -6  10   5      408.92      402.35     30.80 o 
  -5  10   5       69.51       87.18     17.47 o 
  -4  10   5      109.89      118.72     14.37 o 
  -3  10   5      849.96      761.72     47.83 o 
  -2  10   5      289.55      328.59     16.12 o 
  -1  10   5     1114.53     1093.25     27.10 o 
   0  10   5       99.33      133.16     12.07 o 
   1  10   5      239.82      239.11     17.28 o 
   2  10   5      116.42      152.85     31.01 o 
   3  10   5     2049.14     1883.95     71.04 o 
   4  10   5       35.97       -5.18     16.35 o 
  -6  11   5       15.48        4.60     13.51 o 
  -5  11   5        5.77       -1.03     15.28 o 
  -4  11   5        3.49       -9.30      9.30 o 
  -3  11   5       10.00       12.10      9.50 o 
  -2  11   5      568.49      587.78     28.17 o 
  -1  11   5      235.47      256.21     16.01 o 
   0  11   5       56.15       45.14     10.62 o 
   1  11   5      415.40      415.77     19.16 o 
   2  11   5     1471.25     1445.06     94.88 o 
   3  11   5      382.13      415.70     29.51 o 
   4  11   5       70.73       73.95     19.22 o 
  -5  12   5      115.87      121.89     16.82 o 
  -4  12   5       84.70       73.46     12.93 o 
  -3  12   5      828.11      796.89     26.08 o 
  -2  12   5      647.32      695.95     30.91 o 
  -1  12   5       97.85       97.11     10.91 o 
   0  12   5      780.35      722.83     30.57 o 
   1  12   5      128.15      107.79     15.02 o 
   2  12   5      410.32      420.56     34.45 o 
   3  12   5       80.45       87.33     18.35 o 
  -5  13   5       84.17      117.49     21.40 o 
  -4  13   5     1964.29     1926.47     48.08 o 
  -3  13   5      384.20      430.85     18.46 o 
  -2  13   5       20.15       19.89      8.62 o 
  -1  13   5      224.38      252.84     18.00 o 
   0  13   5      618.42      654.71     21.48 o 
   1  13   5      201.41      241.94     16.80 o 
   2  13   5      190.66      225.74     33.50 o 
   3  13   5        6.09       22.35     14.72 o 
  -4  14   5      101.33      104.00     12.70 o 
  -3  14   5      426.02      404.83     36.82 o 
  -2  14   5     1056.79     1053.50     53.15 o 
  -1  14   5       20.93       30.46     16.92 o 
   0  14   5       13.20        5.19     15.43 o 
   1  14   5        0.38       -0.62      8.10 o 
   2  14   5        5.68        3.11     12.21 o 
   3  14   5     1190.14      920.82     79.30 o 
  -4  15   5      396.14      363.33     38.29 o 
  -3  15   5        0.01      -16.30     16.30 o 
  -2  15   5       19.77       27.36     24.24 o 
  -1  15   5       82.69       78.56     31.90 o 
   0  15   5      168.34      207.30     27.00 o 
   1  15   5      332.70      344.90     19.28 o 
   2  15   5      504.07      534.16     29.24 o 
  -3  16   5       29.20       -9.65     18.15 o 
  -2  16   5     1957.65     1872.25     89.90 o 
  -1  16   5       16.87       18.41     22.97 o 
   0  16   5      110.01       62.47     31.11 o 
   1  16   5      167.39      164.18     26.97 o 
  -2  17   5      134.20      194.53     30.43 o 
  -1  17   5       24.63       52.78     20.97 o 
   0  17   5      103.97      132.53     46.82 o 
  -7   0   6     4845.74     4844.35    201.01 o 
  -6   0   6     1299.41     1465.53     96.58 o 
  -5   0   6      241.71      236.07     31.29 o 
  -4   0   6        6.22       -0.42     12.38 o 
  -3   0   6     4411.69     4493.23     89.44 o 
  -2   0   6      304.68      303.52     22.01 o 
  -1   0   6     7934.17     8259.33    136.00 o 
   0   0   6      317.02      331.90     23.48 o 
   1   0   6     1101.31     1140.90     42.64 o 
   2   0   6     1023.22     1064.63     52.46 o 
   3   0   6      812.21      844.88     50.31 o 
   4   0   6     4082.68     3985.44    122.40 o 
  -7   1   6        5.06       21.98     23.06 o 
  -6   1   6       14.12       18.35     17.42 o 
  -5   1   6      324.89      324.06     24.95 o 
  -4   1   6      838.76      737.46     30.11 o 
  -3   1   6      377.64      402.97     20.57 o 
  -2   1   6     1041.53     1103.94     27.24 o 
  -1   1   6     2228.46     2321.67     40.75 o 
   0   1   6      383.65      410.46     17.75 o 
   1   1   6      949.62     1042.84     31.04 o 
   2   1   6      992.60      919.42     47.07 o 
   3   1   6     1314.49     1314.37     43.83 o 
   4   1   6        0.41       -1.06     14.66 o 
   5   1   6       32.84       42.01     37.88 o 
  -7   2   6        6.23       -5.81     20.99 o 
  -6   2   6      455.89      390.01     41.91 o 
  -5   2   6      435.10      429.21     24.82 o 
  -4   2   6       82.70       60.99     13.97 o 
  -3   2   6     1040.85     1036.78     29.77 o 
  -2   2   6     1056.12     1106.93     30.03 o 
  -1   2   6      412.50      437.10     19.47 o 
   0   2   6      382.99      388.08     19.43 o 
   1   2   6       72.47       95.06     13.18 o 
   2   2   6        5.07      -10.41     10.41 o 
   3   2   6       59.09       50.33     15.29 o 
   4   2   6      287.95      279.23     55.85 o 
   5   2   6        4.84        3.14     32.78 o 
  -7   3   6        6.74       -6.28     29.64 o 
  -6   3   6        7.67       17.34     16.10 o 
  -5   3   6     1321.57     1293.39     40.32 o 
  -4   3   6      876.89      841.72     32.02 o 
  -3   3   6      129.84      119.69     13.24 o 
  -2   3   6       37.36       38.17      9.27 o 
  -1   3   6     2109.76     2189.66     39.28 o 
   0   3   6       81.70       90.50     14.57 o 
   1   3   6      744.09      796.70     27.40 o 
   2   3   6      299.29      325.55     24.99 o 
   3   3   6      665.33      685.09     38.05 o 
   4   3   6       24.28       46.17     23.55 o 
   5   3   6      219.05      263.40     43.77 o 
  -7   4   6     2712.78     2640.31     99.95 o 
  -6   4   6       79.94       87.38     18.67 o 
  -5   4   6      901.85      889.74     34.13 o 
  -4   4   6      398.75      365.36     20.33 o 
  -3   4   6      505.66      533.78     22.67 o 
  -2   4   6     3776.07     3866.41     61.58 o 
  -1   4   6      567.72      537.25     21.53 o 
   0   4   6      183.36      194.68     14.70 o 
   1   4   6       38.68       42.25     10.19 o 
   2   4   6       14.50       17.32     12.16 o 
   3   4   6     1419.21     1395.22     52.60 o 
   4   4   6       78.10       81.20     32.09 o 
  -7   5   6     1105.20     1025.80     63.42 o 
  -6   5   6      404.02      400.06     29.81 o 
  -5   5   6      266.18      245.78     20.74 o 
  -4   5   6      944.74      947.16     34.12 o 
  -3   5   6      356.85      399.02     24.51 o 
  -2   5   6     3430.93     3492.21     52.42 o 
  -1   5   6      374.17      367.39     16.73 o 
   0   5   6      359.27      335.69     23.10 o 
   1   5   6     1256.86     1204.02     37.17 o 
   2   5   6      206.16      208.47     42.52 o 
   3   5   6       49.70       67.03     22.62 o 
   4   5   6       16.17       13.06     21.34 o 
  -7   6   6      293.60      271.86     37.95 o 
  -6   6   6      149.10      148.84     24.97 o 
  -5   6   6      228.70      230.80     30.16 o 
  -4   6   6      203.81      210.31     19.20 o 
  -3   6   6     3386.92     3344.14     70.69 o 
  -2   6   6       13.79        4.79      8.00 o 
  -1   6   6     1343.25     1334.25     29.71 o 
   0   6   6     2560.84     2459.48     46.22 o 
   1   6   6     1288.81     1264.11     37.70 o 
   2   6   6     1588.79     1510.20     62.47 o 
   3   6   6       89.71       63.85     25.03 o 
   4   6   6        5.38       15.79     22.76 o 
  -6   7   6      357.21      444.53     32.44 o 
  -5   7   6      735.43      681.38     51.97 o 
  -4   7   6      140.02      148.89     27.28 o 
  -3   7   6     1016.46     1006.20     29.86 o 
  -2   7   6      586.97      603.54     22.82 o 
  -1   7   6      608.50      594.58     24.46 o 
   0   7   6     2741.93     2809.31     56.60 o 
   1   7   6      562.85      522.99     29.44 o 
   2   7   6       72.92       84.74     21.03 o 
   3   7   6      592.95      547.76     42.91 o 
   4   7   6      887.30      865.97     55.95 o 
  -6   8   6       25.00        6.30     15.58 o 
  -5   8   6       11.03        8.92     14.69 o 
  -4   8   6        3.87        1.15     13.93 o 
  -3   8   6     1789.88     1843.43     61.23 o 
  -2   8   6      356.39      324.47     20.04 o 
  -1   8   6      319.54      312.95     18.85 o 
   0   8   6      280.83      275.02     27.49 o 
   1   8   6      211.11      162.68     28.46 o 
   2   8   6     1114.21     1060.90     97.36 o 
   3   8   6      498.43      521.51     41.85 o 
   4   8   6        2.85       14.85     22.04 o 
  -6   9   6      113.72      131.46     24.60 o 
  -5   9   6      325.35      294.29     26.51 o 
  -4   9   6     1867.29     1668.59     52.75 o 
  -3   9   6      715.03      729.57     28.78 o 
  -2   9   6       56.52       38.27     16.66 o 
  -1   9   6      722.78      724.27     27.69 o 
   0   9   6      769.89      783.27     32.24 o 
   1   9   6      519.18      446.15     34.84 o 
   2   9   6      159.18      121.67     23.25 o 
   3   9   6      194.56      217.53     30.07 o 
   4   9   6       57.14       39.87     23.77 o 
  -6  10   6      571.80      591.33     37.36 o 
  -5  10   6      551.62      505.72     32.89 o 
  -4  10   6       15.10       15.16     15.03 o 
  -3  10   6       64.19       71.58     13.43 o 
  -2  10   6     1937.51     1924.35     57.42 o 
  -1  10   6      260.23      276.68     18.47 o 
   0  10   6       57.17       53.61     12.75 o 
   1  10   6      707.77      646.41     37.77 o 
   2  10   6     3496.61     3450.01     99.39 o 
   3  10   6      218.35      218.71     25.33 o 
  -5  11   6      885.74      823.90     40.41 o 
  -4  11   6        9.53       -4.25     12.22 o 
  -3  11   6      148.18      149.40     15.45 o 
  -2  11   6      526.40      546.65     24.99 o 
  -1  11   6       44.98       59.98     11.90 o 
   0  11   6     1289.86     1310.62     36.82 o 
   1  11   6        0.02       -3.21     12.28 o 
   2  11   6      227.70      227.51     24.12 o 
   3  11   6      812.64      785.41     74.30 o 
  -5  12   6      339.40      385.32     30.49 o 
  -4  12   6       70.20       83.74     17.94 o 
  -3  12   6     3484.90     3338.00     62.51 o 
  -2  12   6      144.82      143.27     16.04 o 
  -1  12   6        1.49        2.94      8.74 o 
   0  12   6      759.68      746.57     33.31 o 
   1  12   6      729.72      686.77     34.56 o 
   2  12   6       77.97       51.54     16.63 o 
   3  12   6      347.65      313.11     29.18 o 
  -4  13   6      706.41      733.07     35.28 o 
  -3  13   6        0.03      -10.74     10.74 o 
  -2  13   6      305.48      325.44     17.70 o 
  -1  13   6      684.16      672.00     29.04 o 
   0  13   6      167.37      187.57     18.97 o 
   1  13   6       43.04       28.31     14.24 o 
   2  13   6       20.58       21.40     15.23 o 
  -4  14   6      585.40      597.05     24.92 o 
  -3  14   6      269.01      287.44     20.94 o 
  -2  14   6      457.65      436.16     30.21 o 
  -1  14   6       51.08       49.23      7.70 o 
   0  14   6       23.25       18.11      9.81 o 
   1  14   6      328.13      288.48     23.37 o 
   2  14   6      277.87      277.62     25.85 o 
  -3  15   6       59.94       46.81     22.91 o 
  -2  15   6      119.57      141.05     27.92 o 
  -1  15   6      829.45      841.91     50.89 o 
   0  15   6      185.54      201.64     29.84 o 
   1  15   6       56.22       66.89     12.34 o 
  -2  16   6        7.86      -17.54     17.54 o 
  -1  16   6      129.02      148.06     29.09 o 
  -7   1   7     1337.84     1233.36     71.32 o 
  -6   1   7      399.51      354.65     50.25 o 
  -5   1   7       19.45       37.59     17.07 o 
  -4   1   7      392.17      374.07     24.33 o 
  -3   1   7     1089.24     1138.86     37.21 o 
  -2   1   7      391.45      368.65     20.06 o 
  -1   1   7       59.48       50.47     11.95 o 
   0   1   7     1171.72     1220.12     38.10 o 
   1   1   7      801.68      774.07     50.32 o 
   2   1   7      314.18      308.78     24.17 o 
   3   1   7       23.20        4.33     17.77 o 
   4   1   7      108.85       93.44     43.58 o 
  -7   2   7     1477.40     1337.94    101.09 o 
  -6   2   7       15.91       25.01     21.37 o 
  -5   2   7     1519.18     1403.24     57.11 o 
  -4   2   7       80.91      117.19     17.39 o 
  -3   2   7      525.44      576.58     27.70 o 
  -2   2   7     4863.15     4752.85     89.12 o 
  -1   2   7       26.21       22.93     17.38 o 
   0   2   7       54.22       61.97     13.83 o 
   1   2   7      679.67      598.58     29.28 o 
   2   2   7        4.92       41.40     18.92 o 
   3   2   7     1771.33     1655.26     60.75 o 
   4   2   7        5.29       46.33     36.90 o 
  -6   3   7        1.34       -3.62     16.15 o 
  -5   3   7      523.20      579.55     30.26 o 
  -4   3   7       70.89       92.50     18.49 o 
  -3   3   7      618.35      622.80     28.64 o 
  -2   3   7      569.66      557.80     23.60 o 
  -1   3   7      499.60      494.76     22.66 o 
   0   3   7      126.35      136.77     16.17 o 
   1   3   7      176.99      204.49     23.44 o 
   2   3   7        0.53        9.66     15.20 o 
   3   3   7     2985.98     2958.91    102.16 o 
   4   3   7      876.35      798.72     58.71 o 
  -6   4   7     1284.78     1298.75     64.56 o 
  -5   4   7       49.86       42.75     15.57 o 
  -4   4   7      522.82      524.66     39.50 o 
  -3   4   7      241.98      247.15     23.21 o 
  -2   4   7       35.42       30.67     11.78 o 
  -1   4   7      217.08      241.74     19.65 o 
   0   4   7       49.82       41.56     12.69 o 
   1   4   7        5.26        7.40     13.65 o 
   2   4   7      650.66      642.72     37.51 o 
   3   4   7       24.99       23.02     22.97 o 
   4   4   7        2.70      -10.34     23.27 o 
  -6   5   7     1118.76     1148.32     48.09 o 
  -5   5   7       65.10       86.17     19.27 o 
  -4   5   7        0.21       15.31     14.33 o 
  -3   5   7        7.49      -15.67     15.67 o 
  -2   5   7     1161.72     1111.02     42.35 o 
  -1   5   7     1736.65     1687.92     51.49 o 
   0   5   7      111.69      121.47     31.87 o 
   1   5   7      128.21      145.78     20.72 o 
   2   5   7       53.18       24.86     20.54 o 
   3   5   7      880.92      908.21     56.76 o 
   4   5   7       48.21       55.57     32.29 o 
  -6   6   7      431.66      398.61     60.36 o 
  -5   6   7       18.24       16.67     15.06 o 
  -4   6   7      236.14      248.03     25.47 o 
  -3   6   7     2277.12     2268.05     62.88 o 
  -2   6   7       24.49       18.12     12.81 o 
  -1   6   7      444.87      480.66     29.09 o 
   0   6   7      372.45      406.43     28.23 o 
   1   6   7     1451.72     1490.59     62.91 o 
   2   6   7      343.70      308.91     35.23 o 
   3   6   7      455.46      402.22     47.60 o 
  -6   7   7      768.52      814.24     42.93 o 
  -5   7   7      562.47      568.38     44.62 o 
  -4   7   7      324.40      304.59     26.67 o 
  -3   7   7      228.08      237.58     27.83 o 
  -2   7   7      208.04      210.28     33.17 o 
  -1   7   7      330.59      400.25     34.25 o 
   0   7   7        9.96      -13.19     13.19 o 
   1   7   7      116.95       90.37     22.68 o 
   2   7   7       79.63       87.42     23.93 o 
   3   7   7      510.77      561.71     46.50 o 
  -6   8   7      211.67      204.52     26.85 o 
  -5   8   7      783.89      841.91     41.71 o 
  -4   8   7     3151.76     3156.96    124.79 o 
  -3   8   7       12.12        0.17     13.50 o 
  -2   8   7     1212.10     1330.78     55.52 o 
  -1   8   7     1449.56     1360.27     76.75 o 
   0   8   7       20.53       24.60     16.51 o 
   1   8   7     2474.15     2209.74     76.47 o 
   2   8   7       10.30       -7.45     18.94 o 
   3   8   7       13.77       36.42     22.69 o 
  -5   9   7       86.84      101.71     26.56 o 
  -4   9   7      340.20      283.29     26.13 o 
  -3   9   7      774.02      800.21     37.81 o 
  -2   9   7      309.92      263.67     24.15 o 
  -1   9   7     2982.68     2952.98     87.84 o 
   0   9   7      348.20      352.05     31.44 o 
   1   9   7      868.44      725.32     49.07 o 
   2   9   7      362.89      445.87     79.70 o 
   3   9   7      266.27      277.90     35.60 o 
  -5  10   7      149.68      186.67     24.84 o 
  -4  10   7       57.20       26.71     15.71 o 
  -3  10   7      442.67      434.03     38.31 o 
  -2  10   7       81.36       66.77     16.88 o 
  -1  10   7      514.23      511.20     30.74 o 
   0  10   7      272.11      238.67     27.31 o 
   1  10   7      501.07      510.66     59.87 o 
   2  10   7       38.87       51.52     31.01 o 
  -5  11   7       10.06       11.08     16.40 o 
  -4  11   7      204.12      176.80     23.58 o 
  -3  11   7      423.19      446.40     35.40 o 
  -2  11   7       20.43       15.88     14.79 o 
  -1  11   7        3.53       -3.94     11.67 o 
   0  11   7       63.47       59.14     17.12 o 
   1  11   7      295.37      282.50     26.62 o 
   2  11   7       13.86       24.59     16.53 o 
  -4  12   7      179.77      215.95     24.48 o 
  -3  12   7       94.00      110.28     19.44 o 
  -2  12   7       26.71       26.04     14.64 o 
  -1  12   7      356.86      351.36     26.50 o 
   0  12   7       31.12       37.23     15.88 o 
   1  12   7       21.31       49.43     17.50 o 
   2  12   7      415.64      351.96     59.48 o 
  -4  13   7      340.40      333.74     41.05 o 
  -3  13   7      305.91      333.03     25.87 o 
  -2  13   7      142.40      169.10     20.61 o 
  -1  13   7      388.77      412.20     47.20 o 
   0  13   7     1124.73     1087.50     43.24 o 
   1  13   7       38.77       33.53     25.53 o 
  -3  14   7       43.83       29.95     14.94 o 
  -2  14   7        5.06       12.40     10.37 o 
  -1  14   7        0.84       -5.70      9.95 o 
   0  14   7      165.24      189.47     23.84 o 
  -6   0   8     1601.48     1426.86    102.86 o 
  -5   0   8        4.01      -12.37     26.70 o 
  -4   0   8      390.10      323.49     50.25 o 
  -3   0   8     5403.73     5269.59    370.80 o 
  -2   0   8       13.85       11.12     22.18 o 
  -1   0   8     1124.27     1179.41     60.85 o 
   0   0   8     3089.46     3066.38     96.54 o 
   1   0   8      308.00      355.45     36.78 o 
   2   0   8      633.55      676.82     72.43 o 
   3   0   8       31.24       -9.42     32.78 o 
  -6   1   8      134.12      148.98     32.70 o 
  -5   1   8      581.07      627.24     47.46 o 
  -4   1   8       84.14      125.67     29.05 o 
  -3   1   8      792.57      757.83     33.20 o 
  -2   1   8      553.51      587.97     53.38 o 
  -1   1   8     1245.25     1283.74     44.77 o 
   0   1   8      987.45      989.41     37.80 o 
   1   1   8      694.95      598.53     36.78 o 
   2   1   8      175.96      212.63     26.99 o 
   3   1   8      142.40      183.54     49.86 o 
  -6   2   8       15.72       47.60     25.74 o 
  -5   2   8      113.89      117.13     28.26 o 
  -4   2   8       79.88       81.15     19.69 o 
  -3   2   8       12.70        3.51     13.55 o 
  -2   2   8     1217.47     1204.15     47.26 o 
  -1   2   8     1931.43     2016.17     61.50 o 
   0   2   8      119.34      175.18     25.47 o 
   1   2   8      523.21      513.82     88.17 o 
   2   2   8      986.46     1042.85     54.26 o 
   3   2   8      252.21      234.18     53.98 o 
  -6   3   8      578.62      587.51     69.88 o 
  -5   3   8      246.35      277.21     28.99 o 
  -4   3   8      183.17      173.18     39.02 o 
  -3   3   8        1.63       -6.89     12.22 o 
  -2   3   8       98.29      128.29     20.35 o 
  -1   3   8     2396.36     2364.60     67.26 o 
   0   3   8        0.24        1.97     14.32 o 
   1   3   8      112.94      123.85     21.68 o 
   2   3   8      459.33      492.17     44.28 o 
   3   3   8      997.54      998.94     64.82 o 
  -6   4   8      208.91      209.25     49.27 o 
  -5   4   8      268.54      227.51     27.39 o 
  -4   4   8       81.12       63.43     23.17 o 
  -3   4   8     1651.52     1587.75     86.92 o 
  -2   4   8      848.12      837.81     39.88 o 
  -1   4   8     1901.88     1942.48     60.21 o 
   0   4   8     1149.96     1205.77     48.93 o 
   1   4   8      461.88      490.18     34.22 o 
   2   4   8     1355.12     1343.31     67.99 o 
   3   4   8      354.96      336.80     42.47 o 
  -6   5   8       55.28       51.03     29.84 o 
  -5   5   8       58.23       41.38     19.02 o 
  -4   5   8       52.76       17.47     19.22 o 
  -3   5   8      936.34      911.68     41.93 o 
  -2   5   8      567.91      590.28     65.97 o 
  -1   5   8      408.70      412.33     36.95 o 
   0   5   8     1232.38     1285.72     60.79 o 
   1   5   8     2022.92     2138.27     81.81 o 
   2   5   8      335.48      351.55     39.69 o 
   3   5   8      106.72      150.36     58.30 o 
  -6   6   8      279.44      351.35     32.16 o 
  -5   6   8      220.22      238.46     27.40 o 
  -4   6   8      458.66      469.83     33.38 o 
  -3   6   8      685.46      688.92     45.17 o 
  -2   6   8       44.99       38.80     19.76 o 
  -1   6   8      397.75      378.89     35.02 o 
   0   6   8     1758.01     1637.08     68.30 o 
   1   6   8      119.20       85.43     23.60 o 
   2   6   8       32.06       49.10     23.94 o 
  -5   7   8      213.43      209.13     26.18 o 
  -4   7   8      825.55      781.19     41.91 o 
  -3   7   8     1334.50     1307.10    134.76 o 
  -2   7   8      723.68      683.82     44.17 o 
  -1   7   8      191.51      189.00     27.77 o 
   0   7   8     1923.68     1825.85     72.28 o 
   1   7   8       24.80       32.40     20.12 o 
   2   7   8       11.40        8.06     20.57 o 
  -5   8   8     1096.68     1053.48     48.51 o 
  -4   8   8      150.32      145.60     22.83 o 
  -3   8   8      197.79      211.20     27.02 o 
  -2   8   8      206.70      211.43     28.64 o 
  -1   8   8       73.82       78.13     36.31 o 
   0   8   8      151.57      199.72     32.49 o 
   1   8   8      218.51      235.28     31.55 o 
   2   8   8      143.27      115.89     32.29 o 
  -5   9   8       93.46       49.91     21.11 o 
  -4   9   8      111.22       91.86     23.69 o 
  -3   9   8        7.06      -10.73     14.27 o 
  -2   9   8      552.16      504.16     61.83 o 
  -1   9   8      518.79      440.48     36.93 o 
   0   9   8      232.22      219.01     29.95 o 
   1   9   8       27.18      -18.35     23.75 o 
   2   9   8      290.60      307.70     36.84 o 
  -4  10   8      109.85       91.90     21.29 o 
  -3  10   8      455.80      447.51     31.98 o 
  -2  10   8        7.77       -0.13     14.02 o 
  -1  10   8      539.95      482.77     74.40 o 
   0  10   8      942.94      904.16     84.21 o 
   1  10   8        0.17      -11.37     33.96 o 
  -4  11   8       12.88       19.81     16.76 o 
  -3  11   8       78.70       65.21     19.18 o 
  -2  11   8     1231.25     1272.56     67.68 o 
  -1  11   8     1222.25     1203.42     56.40 o 
   0  11   8      116.73      135.35     22.53 o 
   1  11   8     1994.40     1883.10     65.07 o 
  -3  12   8        4.98       -8.51     14.95 o 
  -2  12   8      887.21      874.30     42.39 o 
  -1  12   8     1429.42     1401.56     64.83 o 
   0  12   8      158.47      159.90     23.72 o 
  -5   1   9        2.72       -6.04     21.09 o 
  -4   1   9      834.26      797.99     53.97 o 
  -3   1   9     1227.89     1245.70    113.56 o 
  -2   1   9      427.97      434.44     32.81 o 
  -1   1   9      380.05      310.21     31.31 o 
   0   1   9      789.21      798.27     78.71 o 
   1   1   9      484.18      525.89     46.25 o 
   2   1   9      402.47      395.53     63.80 o 
  -5   2   9     1039.43     1078.20     63.71 o 
  -4   2   9      144.04      182.85     32.39 o 
  -3   2   9      376.20      440.56     33.45 o 
  -2   2   9      108.58      106.01     28.78 o 
  -1   2   9     2178.03     2090.89     66.75 o 
   0   2   9      845.12      768.04     44.77 o 
   1   2   9     1070.59     1102.83     61.72 o 
   2   2   9     2277.56     2043.62    127.20 o 
  -5   3   9      103.11      105.41     40.24 o 
  -4   3   9       79.71       62.83     19.87 o 
  -3   3   9      117.45      118.84     22.77 o 
  -2   3   9      153.17      161.75     23.94 o 
  -1   3   9      625.24      620.89     38.14 o 
   0   3   9        0.20        2.58     15.46 o 
   1   3   9      531.46      557.45     47.01 o 
   2   3   9      571.97      616.36     73.61 o 
  -5   4   9      791.28      662.10     73.02 o 
  -4   4   9      685.81      720.72     51.55 o 
  -3   4   9       14.48       38.64     20.41 o 
  -2   4   9      496.99      554.48     36.85 o 
  -1   4   9      138.05      140.69     55.45 o 
   0   4   9      450.99      374.24     38.92 o 
   1   4   9      394.88      357.49     39.56 o 
   2   4   9       32.18       34.55     35.53 o 
  -5   5   9      579.09      600.42     44.75 o 
  -4   5   9       13.96       42.01     24.40 o 
  -3   5   9      473.15      486.65     42.31 o 
  -2   5   9      481.66      444.02     40.46 o 
  -1   5   9      206.57      160.56     29.15 o 
   0   5   9     1154.93     1079.57     60.76 o 
   1   5   9        9.38       39.24     23.25 o 
  -5   6   9      160.52      161.40     27.09 o 
  -4   6   9      572.88      681.33     51.69 o 
  -3   6   9       49.97       63.16     23.89 o 
  -2   6   9       19.59        4.67     19.28 o 
  -1   6   9      208.11      173.91     29.56 o 
   0   6   9       92.53       53.68     23.02 o 
   1   6   9      664.89      700.98     52.55 o 
  -4   7   9      744.53      704.13     42.66 o 
  -3   7   9       70.27       48.43     22.97 o 
  -2   7   9      142.66      158.89     28.87 o 
  -1   7   9        5.05      -14.82     28.07 o 
   0   7   9        1.93        9.57     20.18 o 
   1   7   9      125.60      121.47     30.22 o 
  -4   8   9       76.85      104.83     23.95 o 
  -3   8   9       34.44       73.21     31.51 o 
  -2   8   9       87.74       68.70     48.09 o 
  -1   8   9      472.23      491.03     46.03 o 
   0   8   9     1731.06     1676.73     74.01 o 
  -3   9   9      286.93      253.17     29.25 o 
  -2   9   9      333.17      338.98     36.89 o 
  -1   9   9      181.37      171.52     30.37 o 
   0   9   9      407.62      409.50     45.93 o 
  -3  10   9       71.52       33.17     42.01 o 
  -2  10   9     1077.52     1199.07     60.44 o 
  -1  10   9      760.36      770.66     58.99 o 
  -4   0  10     3369.27     3335.63    162.53 o 
  -3   0  10     1558.16     1544.25    105.61 o 
  -2   0  10      136.41      189.23     48.88 o 
  -1   0  10      556.32      520.18     68.31 o 
   0   0  10     1753.99     1785.89    119.35 o 
  -4   1  10     1479.09     1511.67     76.20 o 
  -3   1  10        6.35        3.45     26.21 o 
  -2   1  10     1470.20     1508.49     73.91 o 
  -1   1  10      147.13      145.11     31.78 o 
   0   1  10      136.89      102.69     38.18 o 
  -4   2  10        4.58       32.52     25.71 o 
  -3   2  10      104.78      135.43     30.55 o 
  -2   2  10      181.63      236.35     57.81 o 
  -1   2  10       50.07       37.31     24.29 o 
   0   2  10        7.45       36.31     38.08 o 
  -4   3  10        5.18       21.20     35.33 o 
  -3   3  10       31.24       65.76     36.90 o 
  -2   3  10      650.81      699.79     74.40 o 
  -1   3  10       50.50       24.14     32.78 o 
   0   3  10        1.88       13.94     32.00 o 
  -4   4  10      916.24     1001.49     88.92 o 
  -3   4  10      149.61      176.86     47.50 o 
  -2   4  10      119.93      216.32     47.31 o 
  -1   4  10      428.71      463.06     63.80 o 
   0   4  10      882.58      857.02     82.84 o 
  -3   5  10      640.31      662.65     51.55 o 
  -2   5  10       17.94       20.15     23.00 o 
  -1   5  10      189.54      175.07     34.00 o 
  -3   6  10      252.01      249.03     45.34 o 
  -2   6  10        0.27      -16.96     18.33 o 
  -1   6  10        1.42        2.28     20.19 o 
                                                 
